# Supplementary material for: Physiological State Influences the Social Interactions of Two Honeybee Nest Mates
Source: PLoS One. 2012 Mar 9;7(3):e32677. doi: 10.1371/journal.pone.0032677 (PMC3302875; doi:10.1371/journal.pone.0032677)
Supplement: Data S1 — Data for Donors and Receivers. (XLSX) [file pone.0032677.s006.xlsx]

## Sheet: %interval donors
Beenumber	Treatment (1=nothing, 2=sucrose, 3=5% etoh, 4=10% etoh)	Interval	walking	stopped	upsidedown	grooming	antennation	proboscis	trophallaxis	mandibles
1	4	1	46.54	1.43	1.04	35.78	3.65	1.23	7.22	1.72
1	4	2	3.63	18.57	0.34	58.52	2.73	0	4.4	11.81
1	4	3	16.75	6.2	0	65.54	0	0	0	10.92
1	4	4	7.43	10.22	0	48.02	7.45	0	0.12	26.75
1	4	5	39.18	0.62	0.33	30.9	8.01	0.59	0.15	20.22
1	4	6	35.86	0.85	0.55	53.41	3.72	0.37	0	5.25
2	4	1	6.53	4.36	0	80.11	2.48	0	5.04	1.48
2	4	2	0	2.33	0	94.28	3.39	0	0	0
2	4	3	0	6.12	0	82.9	10.42	0.56	0	0
2	4	4	1.79	32.57	0	65.64	0	0	0	0
2	4	5	1.06	11.64	0	86.19	1.11	0	0	0
2	4	6	0	1.35	0	98.65	0	0	0	0
3	4	1	24.05	2.25	0	52.86	19.32	0	0	1.52
3	4	2	43.97	1.54	0	25.96	25.6	0	0	2.94
3	4	3	40.36	9.39	0	38.15	9.5	0	0	2.44
3	4	4	59.2	4.6	0	26.35	9.7	0	0	0
3	4	5	40.9	4.25	0	32.56	18.28	0	0	4.01
3	4	6	64.31	3.29	0	16.71	6.75	0.13	1.17	7.64
4	4	1	10.23	0	0	70.12	13.01	0	0	6.63
4	4	2	18.6	0.38	0.26	59.81	8.16	0	0.81	11.97
4	4	3	40.64	0.33	0.65	44.09	3.17	0	4.31	6.81
4	4	4	19.56	1.03	0	68.31	4.23	0	2.03	4.85
4	4	5	34.65	3.71	0	39.19	5.62	0	4.37	12.46
4	4	6	34.58	1.41	0	52.9	4.34	0	2.4	4.37
5	4	1	43.57	0.49	45.16	2.72	0.99	0	5.41	1.66
5	4	2	35.82	0	60.58	2.48	0.67	0	0	0.45
5	4	3	55	3.66	7.99	20.69	3.4	0	1.03	8.23
5	4	4	80.8	0	5.92	8.14	1.94	0	0	3.2
5	4	5	83.08	0.42	6.99	7.82	1.1	0	0	0.59
5	4	6	75.26	0	5.07	11.11	2.93	0	3.27	2.36
6	4	1	64.2	0.17	0.09	33.09	2.01	0	0	0.44
6	4	2	56.65	1.2	0.12	34.55	1.05	0	0.1	6.34
6	4	3	70.91	0	0	20.29	0.68	0	0	8.12
6	4	4	77.89	0.75	0.82	11.52	1.02	0	0	8.01
6	4	5	64.01	1.88	0	26.4	2.35	0	0	5.35
6	4	6	77.52	0.12	0	14.43	3.39	0	0	4.55
7	4	1	63.59	8.82	0.43	21.67	0	0	0	0
7	4	2	76.21	2.12	0.81	8.61	0	0	0	0
7	4	3	65.33	1.71	0.52	14.34	1.67	0	2.33	2.05
7	4	4	75.62	1.06	0.66	4.85	0	0	2.73	0.65
7	4	5	81.77	0.77	0.71	4.58	0	1.18	0	0
7	4	6	83.05	0.21	3.02	1.57	0.1	0.5	1.2	0.32
8	4	1	4.96	0	0	77.62	17.12	0	0.3	0
8	4	2	2.71	1.04	0.59	77.71	17.21	0	0.47	0.27
8	4	3	7.91	0.55	0	82.7	2.61	0	2.96	3.26
8	4	4	35.98	1.59	0	54.89	3.38	0	1.97	2.19
8	4	5	22.18	0.9	0	73.95	1.87	0	0	0.77
8	4	6	2.04	13.06	0	76.24	3.76	0	2.05	2.85
9	4	1	1.48	0.33	0	70.76	13.42	2.68	10.64	0.69
9	4	2	6.62	1.27	0	84.23	7.03	0	0.85	0
9	4	3	58.99	9.16	0	15.43	8.69	4.52	2.77	0.36
9	4	4	65.72	2.46	0	7.94	9.48	7.66	6.75	0
9	4	5	35.23	15.31	0	2.21	1.43	0	0.68	0
9	4	6	51.34	3.19	0	14.05	6.17	12.08	10.01	0
10	4	1	26.84	5	0	58.48	5.49	0	0.71	3.48
10	4	2	25.35	0.17	0.37	63.09	5.15	0	0	3.09
10	4	3	2.12	7.32	0	89.64	0.37	0	0	0.55
10	4	4	2.51	60.99	0	36.04	0	0	0	0.45
10	4	5	0	49.7	0	49.03	0.9	0	0	0
10	4	6	28.68	2.69	0	53.47	8.68	1.65	1.14	2.87
11	4	1	27.22	5.09	0	39.83	2.95	0.44	11.53	12.94
11	4	2	24.19	1.21	0	63.87	4.7	0	2.63	3.41
11	4	3	16.39	2.08	0	66.67	3.4	0.7	4.99	5.77
11	4	4	19.24	1.92	0	66.73	4	0	4.3	3.58
11	4	5	21.33	4.41	0	64.34	2.28	0	3	4.64
11	4	6	49.07	0	0	39.89	3.11	0	4.24	3.68
12	4	1	52.46	0	4.3	19.88	19.52	1.16	0	1.87
12	4	2	79.92	0	1.26	8.69	8.32	0	0	1.46
12	4	3	90.25	0	0.25	2.53	3.91	0	0	2.27
12	4	4	88.62	0.11	0.92	4.21	1.01	0	0	3.32
12	4	5	93.89	0.21	0.83	0.7	0.84	0	0	2.17
12	4	6	93.79	0.09	0.73	0.46	1.86	0	0.14	2.01
13	4	1	8.03	23.67	0	67.43	0.33	0	0	0.49
13	4	2	5.52	32.81	0	54.87	1.41	0	1.57	3.83
13	4	3	8.69	32.53	0	53.42	4.22	0	1.07	0.06
13	4	4	5.28	1.92	0	89.58	2.12	0	0	1.1
13	4	5	23.13	25.09	0	38.87	7.91	0.28	3.9	0.83
13	4	6	13.67	43	0	41.14	0.45	0.15	1.58	0
14	3	1	44.08	0.54	0	42.45	12.39	0	0	0
14	3	2	94.46	0	0	3.08	1.05	0	0.35	0.84
14	3	3	96.89	0	0	1.93	0.18	0	0.21	0.21
14	3	4	86.54	0	0	6.91	1.51	0.94	0.95	2.61
14	3	5	98.55	0	0	0.53	0	0	0	0
14	3	6	82.21	0	0	3.66	2.99	6.74	1.04	1.79
15	2	1	40.04	0	0	47.86	4.28	0.47	4.7	2.65
15	2	2	83.68	0	0	7.31	3.61	0	4.25	1.15
15	2	3	90.96	0.12	0	2.95	1.9	1.11	2.17	0.79
15	2	4	88.64	0	0	1.89	3.61	3.45	0.75	1.56
15	2	5	84.38	0	0	1.27	4.89	6.48	1.72	0.4
15	2	6	91.57	0	0	0.35	2.34	3.86	0.85	0
16	2	1	47.47	15.23	0	35.69	1.34	0	0	0.27
16	2	2	48.37	0.36	0	17.1	0.61	0	0	0.19
16	2	3	57.86	1.7	0	31.61	3.66	0	2.3	2.87
16	2	4	77.66	0.38	0	11.14	4.66	0	2.95	3.21
16	2	5	90.46	0	0	5.91	1.49	0	0.83	1.31
16	2	6	75.85	0.95	0	15.18	1.52	0	3.04	3.45
17	3	1	18.66	20.05	0	59.4	0.73	1.15	0	0
17	3	2	3.19	16.18	0	74.99	1.8	1.66	1.67	0.51
17	3	3	0.71	0.24	0	59.43	37.02	0	0	2.6
17	3	4	0	3.02	0	93.45	2.23	0	1.3	0
17	3	5	0	6.92	0	89.47	0.94	1.72	0.95	0
17	3	6	0	1.61	0	97.6	0.4	0	0	0.38
18	2	1	36.34	1.21	0	26.47	17.94	0.31	17.22	0.51
18	2	2	89.14	0	0	2.89	1.52	2.43	4.03	0
18	2	3	92.18	0	0	2.78	1.45	0.95	2.64	0
18	2	4	87.17	2.91	0	3.39	1.12	3.5	1.78	0
18	2	5	92.83	0	0	1.74	1.01	1.98	2.44	0
18	2	6	94.33	0	0	0.35	0.92	3.64	0	0
19	3	1	50.11	6.52	0.77	17.31	14.44	1.68	5.99	3.19
19	3	2	63.19	2.12	8	11.9	11.46	2.07	1.26	0
19	3	3	52.56	1.87	2.29	18.5	17.78	3.54	2.35	0
19	3	4	46.72	0.59	0.59	35.11	9.18	5.88	1.94	0
19	3	5	84.06	0.33	3.26	5.77	2.69	1.06	2.82	0
19	3	6	66.08	6.23	3.7	9.52	4.15	6.39	3.66	0
20	2	1	34.35	7.91	0	3.12	36.36	1.91	16.07	0.29
20	2	2	62.76	0.95	0.26	4.88	26.14	0.46	4.08	0.48
20	2	3	58.92	1.98	1.6	1.81	14.83	2.56	17.92	0
20	2	4	76.54	4.61	0	2.8	5.92	4.32	5.09	0
20	2	5	50.08	2.8	0	5.11	11.14	11.78	18.41	0
20	2	6	54.76	4.89	0	1.63	11.61	24.43	1.96	0
21	3	1	1.78	9.82	0.31	70.98	3.39	0	13.73	0
21	3	2	0.39	0.77	1.74	79.47	8.75	3.04	4.96	0
21	3	3	0.18	0.67	0	89.04	4.56	2.73	2.82	0
21	3	4	15.98	1.96	0	76.82	2.69	1.52	0.29	0.73
21	3	5	58.98	4.87	0	29.1	3.41	0.38	3.26	0
21	3	6	75.33	2.23	0	18.42	3.35	0.68	0	0
22	2	1	21.29	13.44	0	37.99	16.25	0	0	4.14
22	2	2	31.18	13.13	0	10.6	1.66	0	0	43.43
22	2	3	58.85	0.8	0	6.26	16.55	0	0	17.54
22	2	4	70.84	0.2	0.33	18.56	1.77	0	0	8.29
22	2	5	35.94	2.44	0	18.66	0.61	0.38	0	41.98
22	2	6	63.11	5.38	0	2.05	0	0	0	29.46
23	3	1	18.86	1.44	0	63.11	0.38	0	0	0
23	3	2	29.53	8.13	0.2	44.75	11.43	2.04	0.35	3.57
23	3	3	25.43	3.67	0.24	62.01	4.82	0	3.16	0.37
23	3	4	58.21	1.61	0	35.17	2.44	0	1.1	0.77
23	3	5	89.89	2.2	0	3.88	1.25	0	1.7	1.08
23	3	6	87.86	2.98	0	4.46	0.37	0	0.84	3.49
24	2	1	100	0	0	0	0	0	0	0
24	2	2	15.98	0.81	0	63.14	17.72	0	0.55	1.8
24	2	3	67.06	0	0	17.02	15.29	0	0.31	0.31
24	2	4	44.89	0.71	0	27.29	22.74	0	1.59	2.78
24	2	5	80.9	0	0	2.25	15.98	0	0	0.86
24	2	6	66.53	1.76	0	22.63	3.16	0	0.18	5.42
25	3	1	40.5	7.58	0	25.13	10.78	0	1.74	14.27
25	3	2	0	8.11	0	91.89	0	0	0	0
25	3	3	15.76	12.48	0	47.22	16.96	1.24	2.04	4.29
25	3	4	27.21	1.89	0	64.42	2.89	0	1.59	2
25	3	5	26.64	9.67	1.23	22.86	37.89	0	0	1.72
25	3	6	58.74	1.24	1.54	10.18	20.98	0	1.46	5.86
26	2	1	8.33	3.39	0	42.57	12.16	0.64	3.94	0
26	2	2	57.35	0.44	0	17.25	20.62	1.54	2.8	0
26	2	3	82.07	0.17	0.16	1.7	11.26	2.43	2.2	0
26	2	4	52.95	0	0	24.59	18.72	3.74	0	0
26	2	5	80.81	4.16	0	1.02	6.02	6.82	1.18	0
26	2	6	93.74	0	0	0	2.8	2.4	1.06	0
27	3	1	20.11	2.22	0.82	73.51	3.33	0	0	0
27	3	2	0	17.56	0	82.2	0	0	0	0
27	3	3	0.49	89.4	0	10.1	0	0	0	0
27	3	4	0	31.7	0	66.49	0	1.81	0	0
27	3	5	54.6	3.2	0.89	38.54	1.21	0	0	0.4
27	3	6	95.28	0.79	0.4	0.29	0.99	0	0.42	0
28	2	1	62.1	0	0.07	21.45	0.33	0	0	0
28	2	2	48.21	0.31	0	34.27	16.26	0	0.95	0
28	2	3	78.5	0	0	7.1	12.58	1.81	0	0
28	2	4	54.73	1.32	0	36.19	7.09	0	0.68	0
28	2	5	77.05	0.61	0	9.53	8.51	3.33	0.98	0
28	2	6	76.24	0.13	0	4.96	7.74	9.11	1.67	0
29	3	1	19.42	2.83	0.16	75.92	1.02	0.64	0	0
29	3	2	57.93	0.38	0.48	32.46	3.86	0.77	2.67	1.45
29	3	3	89.76	0.26	1.52	3.72	1.08	2.18	0.44	0
29	3	4	75.52	0.55	1.63	8.15	2.49	4.1	1.35	0
29	3	5	86.94	0	3.72	4.62	2.71	1.37	0	0
29	3	6	84.03	0.27	5.24	3.27	5.79	1.39	0	0
30	2	1	26.62	0	0.62	59.08	7.67	0	3.86	1.47
30	2	2	0	0.15	0	85.89	9.57	0.31	2.65	1.43
30	2	3	0	0.81	0	81.53	16.11	0.11	1.44	0
30	2	4	0	5.31	0	89.24	5.42	0.03	0	0
30	2	5	32.88	5.16	0.57	35.87	20.12	3.98	1.41	0
30	2	6	58.69	1.06	0.44	13.29	18.16	5	2.87	0
31	3	1	2.46	0.33	0	52.1	13.39	0	0	0.4
31	3	2	0.62	5.4	0	58.28	5.56	0	0	0
31	3	3	0	0.7	0	78.37	0.73	0	0.46	19.74
31	3	4	0	3.24	0	93.11	0	0	0	3.64
31	3	5	9.32	40.99	0	43.61	4.21	0	0	1.86
31	3	6	17.11	1.03	0	40.61	13.75	1.3	0.49	25.71
32	2	1	9.17	0	0	52.47	38.36	0	0	0
32	2	2	74.03	0	0	4.68	21.29	0	0	0
32	2	3	60.37	0.57	0	20.5	13.66	0	0.92	3.99
32	2	4	78.77	0.86	0	8.47	6.78	0.48	0	4.63
32	2	5	87.08	3.64	0.24	2.34	6.03	0.47	0	0.2
32	2	6	85.89	1.21	0	2.21	5.65	0.44	2.93	1.68
33	3	1	52.74	0.98	0.66	8.28	18.54	0.61	6.79	11.4
33	3	2	48.12	1.64	0	35.13	12.01	0.53	0	2.57
33	3	3	52.13	0.81	0	16.76	13.31	0	0	16.99
33	3	4	41.05	0	0	42.79	5.11	0	0.16	10.89
33	3	5	73.36	0.34	0	6.84	2.89	0	0	16.56
33	3	6	73.27	0.32	0	18.38	1.92	0	0.24	5.88
34	2	1	65.61	0	0.16	17.02	4.58	0	0	11.41
34	2	2	37.65	0	0	40.71	4.35	0.85	0.46	14.84
34	2	3	72.85	1.26	0	7.74	5.73	1.47	0	10.19
34	2	4	62.3	2.2	0	21.62	3.43	0	0	10.39
34	2	5	82.38	6.13	0	4.9	3.51	0	0	3.08
34	2	6	69.87	1.25	0	8.75	6.99	1.21	0.71	11.16
35	3	1	16.58	3.38	0	63.87	7.83	0	6.05	1.89
35	3	2	2.98	0	0	79.4	16.76	0	0	0.86
35	3	3	78.15	3.94	2.03	4.46	3.73	1.92	0	0.83
35	3	4	56.62	4.17	1.14	13.41	3	10.54	4.96	0
35	3	5	56.22	8.6	0.96	13.74	3.9	10.34	1.77	0
35	3	6	41.84	26.97	4.61	23.06	0.8	0.72	0	0
36	2	1	72.39	0	0.69	3.26	15.81	0.69	3.98	1.73
36	2	2	74.72	1.2	0.12	1.57	15.95	0.82	1.34	0.6
36	2	3	18.7	0.4	0	1.58	8.38	1.2	0.49	0
36	2	4	28.28	0.41	0	4.63	4.29	0.96	1.99	1.37
36	2	5	71.06	0.16	0	3.9	7.73	10.58	2.38	1.62
36	2	6	71.47	0.59	0	2.59	6.24	15.79	0.89	1.68
37	3	1	34.15	0.82	0	21.37	12.43	29.97	1.27	0
37	3	2	32.04	3.33	0	31.76	9.31	23.56	0	0
37	3	3	35.98	13.22	0	36.3	9.17	5.33	0	0
37	3	4	31.23	18.39	0	4.18	4.62	41.59	0	0
37	3	5	54.98	3.79	0	29.94	1.86	9.42	0	0
37	3	6	22.84	19.74	0	45.14	4.08	8.2	0	0
38	2	1	48	0	0	12.16	15.55	3.2	14.8	5.64
38	2	2	69.82	0	0	4.2	13.4	8.51	3.83	0
38	2	3	77.6	0.31	0.2	3.55	9.26	5.65	2.73	0
38	2	4	91.07	0.22	0	0.08	3.83	4	0.38	0
38	2	5	92.24	0	0	0.43	2.38	4.27	0	0
38	2	6	97.04	0	0.11	0.28	0.92	0.7	0	0
39	2	1	88.81	0	0.18	6.08	2.42	0	0.93	1.39
39	2	2	59.75	0	0	20.03	17.03	0.12	0.31	2.58
39	2	3	66.77	0	0	12.49	11.09	2.98	4.3	1.82
39	2	4	82.49	0	0	4.31	3.84	7.77	0	0
39	2	5	80.96	0	0	2.19	5.45	8.86	0	0
39	2	6	84.47	0	0	3.53	2.87	6.69	0	0
40	3	1	30.09	0.93	0	59.41	0.32	0	7.61	1.64
40	3	2	0.41	0	0	92.12	1.15	0	6.32	0
40	3	3	18.32	2.37	0	74.95	1.05	0	3.32	0
40	3	4	16.73	5.16	0	72.76	1.81	0	2.7	0.84
40	3	5	1.51	10.84	0	84.01	0.15	0	3.49	0
40	3	6	0.18	9.15	0	83.75	3.92	0	2.99	0
41	3	1	21.39	0.09	0	66.86	4.05	0	3.14	4.38
41	3	2	66.3	1.15	0	27.41	2.97	0	0	1.92
41	3	3	81.27	0	0.24	6.25	5.64	3.38	0.4	2.09
41	3	4	78.67	1.82	0.49	8.35	4.28	2.95	2.54	0
41	3	5	86.19	0	0	4.47	1.73	4.49	2.13	0
41	3	6	95.77	0	0	0.94	1.05	0.87	0.83	0
42	2	1	71.96	0.47	0	20.94	1.8	0	4.25	0.34
42	2	2	92.8	0	0	6.46	0.74	0	0	0
42	2	3	49.34	0	0	16.74	2.81	0	0.9	0.75
42	2	4	25.44	2.13	0.08	5.32	5.89	0	5.74	0
42	2	5	83.51	0	0.05	1.84	9.76	4.13	0.52	0
42	2	6	11.41	0	0	0.18	0.97	1.05	0.3	0
43	3	1	10.89	0	0	81.11	1.65	0	0	6.34
43	3	2	29.44	0	0	67.04	0.7	0.41	0	2.42
43	3	3	17.6	0.21	0	79.73	0.98	0	0.5	0.98
43	3	4	14.22	0.37	0	78.75	4.32	0	1.07	1.28
43	3	5	43.3	0	0	51.7	4.55	0.28	0	0.18
43	3	6	24.08	0	0.08	75.67	0	0	0	0
44	3	1	4.91	0	0	87.35	7.74	0	0	0
44	3	2	49.36	2.69	0	35.84	7.34	0	0	4.61
44	3	3	70.85	0	0.38	17.24	8.54	0	0	2.56
44	3	4	56.74	0	0	14.34	27.42	0	0	1.28
44	3	5	77.46	0	0	5.06	7.42	0	0	9.94
44	3	6	67.49	0	0	3.57	3.54	0	0	24.56
45	3	1	12.62	2.02	0	76.95	1.19	0	3.02	4.2
45	3	2	38.63	0.16	0	40.3	11.16	0	3.85	5.9
45	3	3	35.79	4.18	0.57	41.95	8.51	4.54	2.69	1.76
45	3	4	48.93	0	0	38.96	6.6	1.78	0.81	2.91
45	3	5	59.38	0.37	0.31	17.96	11.54	1.17	4.9	4.37
45	3	6	66.03	1.11	0.34	13.76	7.04	4.46	2.82	4.31
46	2	1	15.42	0	0.1	41.05	31.35	2.9	8.41	0.77
46	2	2	23.6	6.14	0	58.83	10.18	0.26	0.62	0.37
46	2	3	76.21	1.2	0.08	10.42	9.07	0	2.22	0.79
46	2	4	59.16	0.73	0.07	17.06	11.39	3.66	6.36	1.38
46	2	5	59.46	3.4	0	12.59	11.91	4.14	6.48	1.81
46	2	6	37.56	0	0.11	22	10.96	14.77	14.4	0
47	2	1	56.8	0.26	0.08	17.88	18.4	1.47	0	4.48
47	2	2	59.21	0.61	0.16	15.79	16.99	3.72	0.22	2.71
47	2	3	76.46	0.21	0.72	5.48	11.2	1.92	0.69	2.26
47	2	4	70.17	0.08	0.25	17.15	8.77	0.87	0	2.59
47	2	5	80.84	0.13	0.45	4.38	5.71	0	0.1	7.06
47	2	6	80.9	0.25	0.07	3.41	5.87	0.19	0.73	6.71
48	1	1	48.52	0.86	0	13.47	12.45	1.3225	3.475	0
48	1	2	82.57	0.35	0	2.53	4.265	1.1325	0.565	0
48	1	3	76.93	0.49	1.63	8.5	0.76	2.3475	0	0
48	1	4	91.03	0	1.56	0.9	0.835	0.57	0.185	0
48	1	5	87.48	0	3	0.62	1.395	0.46	0.695	0
48	1	6	68.74	0	2.42	12.21	0.765	3.4075	0	0
49	1	1	19.02	0.84	0	5.09	5.49	15.385	1.255	0
49	1	2	79.07	0.84	0.49	2.82	2.495	2.5875	0.41	0
49	1	3	73.03	0.33	0.55	4.56	2.785	2.8025	2.38	0
49	1	4	49.21	1.28	0	2.53	5.4	3.9	0	0
49	1	5	8.33	0	0	1.61	0.415	2.6275	0.87	0
49	1	6	67.29	2.82	0	2.56	2.215	4.745	1.955	0
50	1	1	2.89	0	0	0	0	0	0	0
50	1	2	36.69	7.23	0.09	5.33	1.015	8.925	0	0
50	1	3	54.94	0	0.09	1.72	2.03	9.795	0	0
50	1	4	73.86	0.13	0	0.75	0	6.3125	0	0
50	1	5	69.03	0.64	0.05	0.51	0	7.4425	0	0
50	1	6	68.68	0	0.19	0.75	0	7.2025	0	0
51	1	1	51.78	4.57	0	3.95	4.79	6.52	0.52	0
51	1	2	66.44	0	0	0.93	0.815	7.2775	0	0
51	1	3	79.52	0	0.24	0.35	0	4.7775	0	0
51	1	4	63.67	0.15	0.73	0.64	0.525	7.775	0	0
51	1	5	70.4	0.97	0.91	2.21	0.23	5.8225	0	0
51	1	6	65.25	18.85	1.22	0.22	0.31	3.0775	0	0
52	1	1	3.5	0	0	56.3	2.215	8.9425	0	0
52	1	2	54.61	8.55	0	17.8	0	4.76	0	0
52	1	3	2.39	3.92	0	73.15	1.325	4.4725	0	0
52	1	4	14.58	0	1.15	61.56	0.265	5.5475	0	0
52	1	5	0	0	0	9.41	0.525	22.1525	0.465	0
52	1	6	0.68	0	0	97.1	0	0.555	0	0
53	1	1	48.72	0	0	28.05	8.425	0.1225	2.95	0
53	1	2	9.99	0	0	57.75	15.515	0	0.615	0
53	1	3	35.88	0	0	36.18	12.915	0.2025	0.565	0.16
53	1	4	68.59	0.48	0	14.01	8.46	0	0	0
53	1	5	72.23	0	0.11	5.98	9.86	0.1425	0.695	0
53	1	6	71.83	0.16	0	7.72	4.725	0.9275	3.285	0
54	1	1	42.06	0.82	1.47	4.63	2.545	9.845	3.28	0
54	1	2	67.93	3.63	0.15	12.03	2.365	2.8875	0	0
54	1	3	68.75	0	1.79	22.33	1.115	1.2225	0	0
54	1	4	34.05	11.3	0	11.98	0.605	10.365	0	0
54	1	5	1.52	0	2	26.36	1.365	16.7575	0.185	0
54	1	6	1.04	0	0	40.24	0.31	13.2925	2.465	0
55	1	1	48.56	0	0	22.49	11.13	1.355	0.635	0
55	1	2	56.94	0	0	8.13	7.025	1.61	2.485	0
55	1	3	7.69	0	0	27.32	0	0.2125	1.94	0
55	1	4	45.64	1.51	0	17.25	13.35	0.3425	0.81	5.68
55	1	5	60.37	0	0.16	8.77	3.89	2.35	1.06	11.32
55	1	6	57.1	0	0	0.67	1.215	9.255	1.085	0
56	1	1	15.72	0	0	74.62	2.04	0.16	0	0
56	1	2	31.27	0	0	47.89	8.855	0.04	1.11	0.58
56	1	3	61.65	0	0	21.87	4.755	1.045	1.24	0
56	1	4	7.21	0	0	73.68	7.175	0.285	1.805	0
56	1	5	61.39	5.09	0	15.44	6.145	1.2475	0	0
56	1	6	53.81	0	0.43	5.69	0.94	8.8575	0	0
57	1	1	40.35	1.16	0.45	56.17	0.16	0	0	0.43
57	1	2	0	8.31	0	91.69	0	0	0	0
57	1	3	4.22	6.97	0	88.81	0	0	0	0
57	1	4	3.67	69.78	0	26.54	0	0	0	0
57	1	5	23.51	4.23	0.57	50.83	10.42	0	0	0
57	1	6	16.64	15.97	0	42.13	9.59	0	0.145	5.79
58	1	1	3.91	5.69	0	83.32	3.175	0.18	0	0
58	1	2	27.23	2.46	0	50.03	10.14	0	0	0
58	1	3	12.78	0	0	11.99	0.22	0.0875	1.075	0
58	1	4	26.1	2.83	0	37.71	3.755	0	0.26	0
58	1	5	54.62	2.22	0	22.2	7.755	0	2.395	0
58	1	6	7.74	1.87	0	11.43	1.785	0	1.34	0
59	1	1	31.94	0.41	0.23	62.3	2.185	0	0.28	0
59	1	2	76.45	4.38	0	12.91	2.16	0.1325	0.67	0
59	1	3	60.47	0.32	0.29	10.96	1.835	5.9275	0.105	0
59	1	4	55.5	0	0	8.94	0.75	8.285	0	0
59	1	5	58.33	0	0	5.97	0.325	8.2025	0	0
59	1	6	71.85	0	0	4.19	0.47	5.4925	0	0
60	1	1	37.46	1.4	0	8.44	2.43	10.9775	1.585	0
60	1	2	85.68	0	0	0.18	0.93	2.6525	0.08	0
60	1	3	80.64	0	0.18	1.13	0.44	3.645	0.32	0
60	1	4	86.16	0	0	2.83	0.075	2.2075	0	0
60	1	5	85.26	0	0.3	3.44	0.14	2.41	0	0
60	1	6	91.21	0	0	1.18	0.375	1.045	0	0
61	1	1	27.87	2.44	0	38.76	5.155	4.8725	0.515	0
61	1	2	59.45	0.16	0.08	29.91	1.16	1.385	0.28	0
61	1	3	75.85	0	1.04	3.22	0.685	2.57	0	0
61	1	4	89.8	0	1.88	0.76	1.145	0.5375	0	0
61	1	5	85.07	0	0.84	1.63	0.73	2.2125	0	0
61	1	6	92.95	0	0.14	0	0.4	0.3775	0	0
62	1	1	15.25	0.55	0.12	6.09	4.485	1.35	2.975	0
62	1	2	20.3	1.25	0	12.03	2.12	0.76	0	0
62	1	3	68.67	0	0	3.86	3.555	4.92	0.225	0
62	1	4	84.11	0	0.2	3.59	2.065	1.3375	0	0
62	1	5	80.3	0	0.84	6.65	1.18	1.4475	0	0
62	1	6	91.93	0	0.34	2.54	0.415	0.5025	0	0
63	1	1	17.61	1.99	0	53.33	6.555	0.865	5.25	0
63	1	2	38.76	1.5	0	39.12	3.12	0.3225	4.355	4.38
63	1	3	85.05	1.08	0	4.51	1.91	1.385	0	0
63	1	4	64.51	0.63	0	8.61	5.495	3.8125	0	0
63	1	5	56.97	15.38	0	8.95	2.93	3.2075	0	0
63	1	6	2.65	1.47	0	92.64	0.1	0.33	0.86	0
64	1	1	50.53	0.1	0	8.42	1.475	3.4675	0	0
64	1	2	91.55	0.71	0	1.77	1.365	0.455	0	0
64	1	3	94.57	1.62	0	0.49	0.76	0.1675	0	0
64	1	4	91.67	0	0	0.24	0.925	0.7125	0	0
64	1	5	91.84	0	0.23	0.37	0.155	0	0	0
64	1	6	92.97	0	3.33	0	0	0	0	0
65	1	1	51.84	1.22	0.09	23.93	8.545	0.165	2.155	0.85
65	1	2	65.31	0.3	0.18	10.11	10.285	0	0.885	1.78
65	1	3	88.84	0	0.26	2.51	2.91	0	0.205	0.49
65	1	4	92.63	0	0.59	4.23	0.655	0	0	0
65	1	5	81.33	0	0.33	4.25	5.82	0	0.17	0.69
65	1	6	74.86	0	0.42	8.15	7.08	0	0	1.43
66	1	1	63.39	0	0	17.7	8.065	0	0	2.78
66	1	2	79.01	0	0	12.86	3.435	0	0	0.92
66	1	3	71.33	0.27	0	9.66	7.655	0	0	3.42
66	1	4	77.32	1.37	0	8.96	2.395	0	1.425	4.71
66	1	5	92.1	0	0	3.43	1.945	0	0	0.42
66	1	6	88.66	0	0	7.3	1.96	0	0	0.11
67	1	1	82.08	0	1.25	7	2.95	0.1625	0.385	0
67	1	2	82.52	1.02	0.75	4.09	3.115	0.665	0.55	0
67	1	3	83.66	0	0.37	2.06	5.53	0.475	0	0
67	1	4	86	0	0.59	2.5	2.5	0.605	0	0
67	1	5	88.46	0	0	0.64	3.07	0.1925	0	0
67	1	6	91.75	0	0.82	0.8	1.44	0	0	0

## Sheet: mean duration donors
Beenumber	Treatment (1=nothing, 2=sucrose, 3=5% etoh, 4=10% etoh)	Interval	Walking	stopped	upsidedown	grooming	antennation	proboscis	trophallaxis	mandibles
1	3	1	12.9	1.4	0	13.71	0.485	0	1.425	0.98
1	3	2	1.24	0	0	39.48	1.73	0	2.37	0
1	3	3	9.16	7.1	0	22.48	0.79	0	1.66	0
1	3	4	8.37	3.87	0	21.83	0.68	0	1.015	1.26
1	3	5	2.27	10.84	0	28	0.23	0	1.31	0
1	3	6	0.55	6.86	0	25.13	2.58	0	1.9	0
2	4	1	7.35	1.07	1.04	7.16	1.39	0.925	2.705	2.58
2	4	2	2.73	6.19	1.02	15.96	2.52	0	1.1	3.54
2	4	3	10.05	4.65	0	28.09	0	0	0	6.55
2	4	4	5.57	6.13	0	16.01	4.025	0	0.18	7.3
2	4	5	5.6	1.87	0.99	6.62	4.985	0.445	0.23	6.74
2	4	6	7.17	1.28	1.64	11.45	2.455	0.2775	0	3.94
3	3	1	8.02	0.28	0	18.24	3.04	0	4.705	4.38
3	3	2	11.7	3.45	0	4.84	1.79	0	0	2.88
3	3	3	9.03	0	0.72	1.25	1.32	0.2525	0.6	2.09
3	3	4	8.14	1.82	0.73	2.09	0.8	0.2	0.635	0
3	3	5	12.93	0	0	1.22	1.3	1.19	0.8	0
3	3	6	31.92	0	0	0.94	0.525	0.3275	0.625	0
4	4	1	3.27	2.18	0	21.85	0.93	0	3.785	2.22
4	4	2	0	6.99	0	70.71	2.545	0	0	0
4	4	3	0	9.18	0	124.35	5.21	0.42	0	0
4	4	4	1.79	24.43	0	39.38	0	0	0	0
4	4	5	3.18	4.99	0	23.51	0.83	0	0	0
4	4	6	0	4.06	0	147.97	0	0	0	0
5	2	1	14.39	0.7	0	5.71	0.675	0	3.185	1.02
5	2	2	69.6	0	0	4.84	1.115	0	0	0
5	2	3	29.61	0	0	12.56	1.735	0	0.675	1.13
5	2	4	5.45	2.13	0.23	2	1.81	0	1.725	0
5	2	5	10.44	0	0.16	0.92	2.035	1.9975	0.785	0
5	2	6	8.56	0	0	0.53	0.365	0.5775	0.445	0
6	3	1	5.45	0	0	22.12	1.11	0	0	3.17
6	3	2	6.31	0	0	10.58	1.05	0.3075	0	2.42
6	3	3	4.4	0.64	0	17.09	0.59	0	0.75	0.98
6	3	4	2.51	1.11	0	13.9	0.955	0	1.605	1.28
6	3	5	4.48	0	0	5.54	1.375	0.2075	0	0.53
6	3	6	10.32	0	0.25	28.38	0	0	0	0
7	4	1	5.55	1.35	0	8.81	5.795	0	0	1.14
7	4	2	6.6	1.15	0	3.89	3.065	0	0	1.76
7	4	3	11.01	1.88	0	4.77	1.475	0	0	1.47
7	4	4	16.15	2.3	0	6.08	2.48	0	0	0
7	4	5	6.46	2.13	0	4.88	2.5	0	0	2.4
7	4	6	11.35	1.97	0	3.34	0.725	0.1	0.44	1.91
8	4	1	3.41	0	0	15.03	4.03	0	0	3.32
8	4	2	5.07	0.58	0.78	10.55	2.38	0	0.61	3.99
8	4	3	5.08	1	0.65	5.51	0.82	0	0.925	1.7
8	4	4	4.19	0.77	0	12.81	1.135	0	0.505	1.32
8	4	5	4.95	2.23	0	4.7	1.135	0	0.73	2.67
8	4	6	9.43	1.41	0	13.23	1.305	0	0.6	1.64
9	4	1	8.71	0.74	12.32	1.16	0.895	0	2.705	4.97
9	4	2	13.43	0	25.96	2.48	0.5	0	0	1.36
9	4	3	6.6	2.2	4.8	4.14	0.565	0	0.775	2.74
9	4	4	10.1	0	3.55	1.75	0.415	0	0	1.37
9	4	5	10.84	1.26	4.19	1.81	0.415	0	0	0.89
9	4	6	9.03	0	3.81	1.96	0.44	0	0.49	0.64
10	4	1	5.66	0.52	0.26	3.1	1.51	0	0	1.33
10	4	2	5	1.2	0.35	3.7	0.395	0	0.155	2.38
10	4	3	7.88	0	0	2.77	0.205	0	0	1.87
10	4	4	7.54	2.25	0.41	1.92	0.22	0	0	1.85
10	4	5	7.11	2.83	0	3.6	1.27	0	0	2.01
10	4	6	7.75	0.35	0	1.88	1.1	0	0	1.52
11	4	1	5.61	5.29	0.65	5	0	0	0	0
11	4	2	6.18	1.59	0.61	2.35	0	0	0	0
11	4	3	3.92	2.57	0.52	2.87	1.255	0	1.745	1.54
11	4	4	6.3	3.19	1.97	1.62	0	0	2.045	0.98
11	4	5	7.01	2.3	1.07	2.29	0	0.885	0	0
11	4	6	5.19	0.64	0.91	0.67	0.15	0.375	0.9	0.48
12	3	1	4.91	0	0	43.68	2.9	0	0	0
12	3	2	4.78	2.02	0	4.89	1.08	0	0	2.31
12	3	3	9.24	0	0.58	3.23	2.025	0	0	1.92
12	3	4	3.87	0	0	1.65	1.82	0	0	1.28
12	3	5	10.1	0	0	2.17	1.29	0	0	2.29
12	3	6	5.95	0	0	1.07	0.845	0	0	2.95
13	4	1	2.97	0	0	16.63	3.635	0	0.455	0
13	4	2	2.03	1.56	1.77	33.3	13.44	0	0.705	0.82
13	4	3	2.97	0.55	0	20.68	0.785	0	0.885	1.22
13	4	4	5.68	1.59	0	8.23	0.81	0	0.59	0.94
13	4	5	6.66	1.35	0	22.19	0.935	0	0	1.16
13	4	6	3.07	3.27	0	11.44	0.51	0	0.51	1.22
14	3	1	3.16	6.05	0	13.58	0.3	0	4.525	1.58
14	3	2	4.46	0.49	0	3.78	0.76	0	2.89	1.47
14	3	3	5.96	2.51	0.86	5.72	2.055	0.925	1.11	1.76
14	3	4	5.87	0	0	4.87	1.235	0.765	1.22	1.75
14	3	5	3.96	0.56	0.46	1.8	0.985	0.44	1.225	1.19
14	3	6	6.19	1.11	0.51	1.72	0.62	1.035	1.135	1.44
15	4	1	4.44	1	0	21.23	2.65	2.01	3.485	1.04
15	4	2	3.31	1.91	0	19.44	2.36	0	1.27	0
15	4	3	7.37	6.87	0	2.89	2.16	1.2525	2.47	1.07
15	4	4	8.21	1.48	0	2.17	1.295	1.46	0.845	0
15	4	5	10.57	7.66	0	2.21	0.535	0	0.51	0
15	4	6	9.06	1.2	0	2.64	1.625	1.6775	1.25	0
16	1	1	7.78	0.91	0.28	6.53	2.685	0.4975	1.77	1.28
16	1	2	10.31	0.89	0.53	5.05	3.675	0	1.325	1.78
16	1	3	19.04	0	0.77	1.89	2.185	0	0.615	1.47
16	1	4	21.38	0	0.88	2.54	1.96	0	0	0
16	1	5	12.2	0	0.99	1.59	2.15	0	0.51	2.08
16	1	6	10.69	0	0.63	2.72	2.655	0	0	1.43
17	4	1	5.37	5	0	10.32	1.48	0	1.06	1.49
17	4	2	6.34	0.5	1.1	14.56	1.75	0	0	2.32
17	4	3	2.12	5.49	0	44.82	0.56	0	0	1.64
17	4	4	3.77	18.3	0	10.81	0	0	0	1.36
17	4	5	0	16.57	0	14.71	1.35	0	0	0
17	4	6	5.38	1.61	0	8.91	2.05	0.6175	1.71	1.72
18	2	1	7.61	0	0	4.08	4.65	0	0	1.19
18	2	2	8.17	0	0	2.14	1.15	0	0	1.38
18	2	3	7.93	0.41	0	2.23	1.635	0	0	2.05
18	2	4	19.33	2.05	0	6.72	1.285	0	0.855	2.02
18	2	5	17.27	0	0	2.06	1.165	0	0	1.25
18	2	6	11.08	0	0	1.69	1.09	0	0	0.34
19	4	1	5.83	1.53	0	5.97	0.555	0.3275	1.155	1.85
19	4	2	4.27	0.91	0	6.84	0.98	0	1.97	1.28
19	4	3	4.92	1.56	0	11.11	1.18	0.2625	1.25	1.57
19	4	4	3.85	1.44	0	9.1	1.155	0	1.075	1.19
19	4	5	3.05	4.41	0	8.39	0.675	0	0.9	1.07
19	4	6	5.89	0	0	5.98	0.69	0	1.06	0.92
20	2	1	3.08	0	0.3	5.35	3.86	0.99	8.19	2.31
20	2	2	7.87	2.63	0	13.58	3.055	0.195	0.465	1.12
20	2	3	11.43	1.2	0.25	2.84	2.015	0	1.235	0.79
20	2	4	7.72	2.2	0.22	3.2	1.5	0.6875	1.69	1.03
20	2	5	6.61	3.4	0	2.36	1.63	0.905	5.03	1.81
20	2	6	11.27	0	0.33	11	1.365	1.46	1.785	0
21	4	1	3.58	0	1.84	1.81	1.55	0.87	0	0.8
21	4	2	7.05	0	1.26	1.45	1.09	0	0	1.1
21	4	3	7.96	0	0.75	0.95	0.53	0	0	0.97
21	4	4	8.86	0.32	0.92	1.8	0.505	0	0	1
21	4	5	16.57	0.63	0.83	0.7	0.25	0	0	1.09
21	4	6	14.07	0.26	0.73	0.46	0.7	0	0.21	1.01
22	2	1	4.26	0.78	0.25	2.33	1.625	0.42	0	1.34
22	2	2	3.7	0.61	0.47	1.97	1.43	0.36	0.33	0.74
22	2	3	6.37	0.63	1.09	1.26	1.08	0.4625	0.52	0.75
22	2	4	6.19	0.25	0.38	2.71	0.925	0.325	0	0.78
22	2	5	4.76	0.38	0.34	1.1	0.58	0	0.155	1.01
22	2	6	5.64	0.76	0.22	1.28	0.57	0.145	1.09	0.96
23	1	1	7.24	0	0.47	1.75	0.985	0.49	0.67	0
23	1	2	8.84	0.77	0.75	1.54	1.125	1.125	0.55	0
23	1	3	11.95	0	0.37	1.54	1.275	0.5425	0	0
23	1	4	6.79	0	0.45	1.5	0.75	0.7275	0	0
23	1	5	7.37	0	0	1.92	1.2	0.39	0	0
23	1	6	8.88	0	0.82	1.2	0.43	0	0	0
24	4	1	6.03	14.2	0	33.72	0.565	0	0	1.48
24	4	2	5.52	6.15	0	13.72	0.53	0	0.59	1.92
24	4	3	3.73	8.13	0	20.03	2.035	0	1.61	0.18
24	4	4	7.93	1.92	0	67.19	1.59	0	0	3.3
24	4	5	3.86	6.27	0	5.3	2.815	0.2075	1.17	0.83
24	4	6	5.13	14.33	0	9.49	0.67	0.115	2.375	0
25	3	1	16.53	0.82	0	21.23	9.29	0	0	0
25	3	2	23.61	0	0	1.16	0.665	0	0.525	0.84
25	3	3	22.36	0	0	0.97	0.265	0	0.31	0.64
25	3	4	25.96	0	0	2.96	1.29	0.71	0.71	1.56
25	3	5	32.85	0	0	0.4	0	0	0	0
25	3	6	14.51	0	0	1.37	1.155	1.255	0.785	1.08
26	2	1	7.51	0	0	6.84	1.07	0.35	1.01	0.72
26	2	2	13.21	0	0	1.57	0.965	0	0.795	0.58
26	2	3	16.05	0.36	0	0.98	0.57	0.2775	0.465	0.59
26	2	4	12.09	0	0	0.71	0.385	0.805	1.125	0.93
26	2	5	10.55	0	0	1.27	0.665	1.7125	1.63	0.61
26	2	6	11.45	0	0	0.35	0.39	1.1075	1.27	0
27	2	1	17.8	45.69	0	15.3	2.015	0	0	0.8
27	2	2	48.37	1.08	0	25.66	0.91	0	0	0.57
27	2	3	17.36	1.7	0	7.9	0.55	0	0.49	1.23
27	2	4	10.59	1.13	0	2.78	0.695	0	1.105	0.96
27	2	5	14.28	0	0	1.61	0.375	0	0.62	0.78
27	2	6	11.98	2.84	0	3.25	0.325	0	0.65	1.15
28	3	1	13.99	10.03	0	19.8	1.1	0.865	0	0
28	3	2	9.56	8.09	0	25	2.695	0.625	2.5	1.54
28	3	3	2.14	0.72	0	35.66	12.25	0	0	7.8
28	3	4	0	2.27	0	31.15	1.675	0	1.95	0
28	3	5	0	3.46	0	38.34	0.47	0.645	1.425	0
28	3	6	0	4.83	0	146.41	0.605	0	0	1.15
29	1	1	12.13	1.29	0	5.77	6.975	2.355	2.985	0
29	1	2	14.57	1.04	0	1.08	2.135	0.8525	1.18	0
29	1	3	7.21	1.48	0.49	3.64	0.96	1.6225	0	0
29	1	4	11.87	0	0.93	1.35	1.345	1.2025	0.275	0
29	1	5	8.2	0	0.64	0.94	2.095	1.0875	1.69	0
29	1	6	8.25	0	0.66	12.21	1.155	4.365	0	0
30	1	1	9.51	1.27	0	5.09	3.12	5.4525	2.625	0
30	1	2	16.94	1.27	0.49	2.82	4.305	2.555	0.62	0
30	1	3	16.85	0.98	0.55	2.74	2.215	3.4325	1.625	0
30	1	4	16.4	1.28	0	1.9	3.365	3.09	0	0
30	1	5	3.57	0	0	1.61	1.235	1.42	0.525	0
30	1	6	15.53	1.69	0	1.54	1.45	2.345	1.6	0
31	2	1	12.88	2.97	0	3.12	7.84	0.935	2.01	0.44
31	2	2	9.41	0.95	0.77	2.93	3.945	0.345	0.86	1.43
31	2	3	7.69	1.19	0.68	1.81	2.275	0.77	3.01	0
31	2	4	8.83	1.98	0	1.4	1.375	1.35	1.355	0
31	2	5	10.73	4.2	0	5.11	2.485	2.06	4.5	0
31	2	6	12.64	4.89	0	1.22	3.245	3.0225	2.035	0
32	3	1	1.78	5.89	0.93	30.42	3.395	0	20.595	0
32	3	2	1.16	1.15	2.62	14.9	2.19	0.4575	1.86	0
32	3	3	0.55	0.67	0	33.39	1.71	0.2275	1.055	0
32	3	4	15.98	1.18	0	23.05	1.49	0.38	0.44	1.1
32	3	5	17.69	3.65	0	10.91	1.38	0.2875	4.89	0
32	3	6	20.54	2.23	0	7.89	2.035	0.255	0	0
33	1	1	8.68	0	0	0	0	0	0	0
33	1	2	11.01	4.34	0.27	3.2	3.045	4.635	0	0
33	1	3	12.68	0	0.28	1.72	5.395	3.66	0	0
33	1	4	24.62	0.38	0	0.75	0	2.8375	0	0
33	1	5	18.83	1.92	0.16	1.53	0	5.225	0	0
33	1	6	13.74	0	0.28	1.13	0	2.82	0	0
34	3	1	4.72	2.17	0	31.56	0.575	0	0	0
34	3	2	8.86	8.13	0.61	12.2	2.505	0.3825	0.52	1.78
34	3	3	7.63	2.75	0.71	13.29	1.445	0	0.79	1.1
34	3	4	17.46	1.21	0	13.19	1.265	0	0.83	0.77
34	3	5	24.51	2.2	0	2.33	1.1	0	2.555	1.08
34	3	6	13.18	2.24	0	1.91	0.55	0	0.945	0.95
35	1	1	4.44	1.96	0	1.19	2.36	2.165	1.565	0
35	1	2	6.23	0	0	0.7	0.755	1.8275	0	0
35	1	3	9.54	0	0.24	0.53	0	2.0825	0	0
35	1	4	5.79	0.44	0.44	0.96	1.57	2.665	0	0
35	1	5	7.28	1.46	0.69	1.66	0.345	2.5625	0	0
35	1	6	5.93	8.08	0.61	0.66	0.935	1.305	0	0
36	2	1	300	0	0	0	0	0	0	0
36	2	2	11.99	2.42	0	31.57	5.895	0	0.825	1.8
36	2	3	100.6	0	0	25.54	18.07	0	0.465	0.94
36	2	4	26.93	1.07	0	16.37	8.845	0	1.195	2.09
36	2	5	34.67	0	0	2.25	4.56	0	0	1.29
36	2	6	11.74	1.76	0	11.31	1.34	0	0.275	1.35
37	3	1	13.5	3.25	0	6.28	3.685	0	2.61	7.13
37	3	2	0	4.86	0	45.95	0	0	0	0
37	3	3	11.82	4.68	0	14.17	3.695	0.9325	0.765	2.57
37	3	4	13.61	5.66	0	38.65	2.17	0	2.39	1.5
37	3	5	39.96	29	3.68	17.15	28.42	0	0	2.58
37	3	6	12.59	0.93	2.31	3.05	2.435	0	0.275	1.47
38	1	1	10.49	0	0	42.22	6.645	10.2825	0	0
38	1	2	40.96	6.41	0	17.8	0	7.1425	0	0
38	1	3	3.59	5.88	0	43.89	3.985	11.2175	0	0
38	1	4	21.87	0	3.46	61.56	0.795	9.135	0	0
38	1	5	0	0	0	14.12	1.57	11.895	1.4	0
38	1	6	2.03	0	0	145.66	0	1.665	0	0
39	2	1	4.16	5.08	0	15.96	5.385	0.4825	2.955	0
39	2	2	21.51	0.66	0	7.39	9.085	0.5475	1.105	0
39	2	3	12.96	0.5	0.49	5.11	1.125	0.4575	1.1	0
39	2	4	11.35	0	0	18.44	3.59	0.4675	0	0
39	2	5	13.47	4.16	0	3.07	1.19	0.9425	0.44	0
39	2	6	31.25	0	0	0	1.4	0.87	0.32	0
40	2	1	62.1	0	0.22	21.45	0.495	0	0	0
40	2	2	14.46	0.93	0	20.56	3.05	0	1.425	0
40	2	3	13.08	0	0	10.66	1.545	0.775	0	0
40	2	4	9.66	1.98	0	15.51	1.55	0	1.015	0
40	2	5	7.22	0.36	0	2.38	1.12	0.5675	0.74	0
40	2	6	7.89	0.38	0	1.65	1.34	2.1175	0.79	0
41	3	1	6.47	2.83	0.49	17.52	1.005	0.48	0	0
41	3	2	43.45	1.15	0.72	12.17	4.615	0.5775	2.005	1.45
41	3	3	17.95	0.77	0.91	2.23	0.81	0.8875	0.33	0
41	3	4	4.82	0.83	0.81	2.45	0.935	0.77	0.51	0
41	3	5	11.86	0	1.59	1.98	1.675	1.03	0	0
41	3	6	19.39	0.82	2.25	1.96	4.85	1.0425	0	0
42	1	1	146.15	0	0	16.83	5.3	0.37	2.21	0
42	1	2	14.99	0	0	19.25	4.655	0	0.92	0
42	1	3	9.79	0	0	10.85	3.105	0.3025	1.7	0.49
42	1	4	15.83	1.43	0	10.51	4.025	0	0	0
42	1	5	30.96	0	0.33	4.49	9.845	0.215	0.52	0
42	1	6	10.78	0.49	0	2.1	1.29	2.785	0.82	0
43	2	1	13.31	0	0.62	35.45	4.46	0	2.9	2.2
43	2	2	0	0.44	0	32.21	5.5	0.235	3.98	2.14
43	2	3	0	1.22	0	34.94	9.15	0.0825	0.72	0
43	2	4	0	7.97	0	66.93	8.13	0.0225	0	0
43	2	5	12.33	15.49	0.57	8.97	4.455	2.02	0.705	0
43	2	6	5.03	0.8	0.44	2.34	1.755	1.575	1.08	0
44	3	1	3.69	0.99	0	22.33	5.275	0	0	1.21
44	3	2	1.87	3.24	0	29.14	3.075	0	0	0
44	3	3	0	1.05	0	47.02	1.1	0	0.685	9.87
44	3	4	0	3.24	0	69.84	0	0	0	3.64
44	3	5	27.96	15.37	0	18.69	3.16	0	0	1.86
44	3	6	2.57	0.77	0	7.17	2.295	0.325	0.37	7.01
45	1	1	8.41	2.47	1.47	1.54	2.51	4.0425	1.685	0
45	1	2	16.98	3.63	0.44	2.41	2.365	2.6425	0	0
45	1	3	22.92	0	1.35	8.38	1.115	3.6675	0	0
45	1	4	20.43	16.95	0	5.13	1.815	10.2625	0	0
45	1	5	4.56	0	5.99	15.82	4.095	7.8875	0.55	0
45	1	6	1.56	0	0	24.15	0.93	11.425	3.695	0
46	3	1	19.78	1.48	0.99	4.14	4.84	0.4575	0.925	2.44
46	3	2	18.04	4.91	0	13.18	3.875	0.4	0	3.86
46	3	3	8.69	1.22	0	3.59	2.405	0	0	7.28
46	3	4	9.47	0	0	11.67	1.06	0	0.125	2.51
46	3	5	12.95	1.03	0	2.93	1.66	0	0	4.97
46	3	6	9.99	0.95	0	3.94	0.78	0	0.18	1.6
47	1	1	29.14	0	0	11.24	3.795	1.89	1.905	0
47	1	2	28.47	0	0	4.07	3.025	2.9225	1.105	0
47	1	3	23.08	0	0	81.97	0	0.6375	5.825	0
47	1	4	19.56	1.51	0	8.63	2.895	0.515	0.705	2.43
47	1	5	25.87	0	0.47	6.58	2.68	2.8675	0.925	6.79
47	1	6	12.24	0	0	2.01	2.66	4.5975	0.815	0
48	2	1	16.4	0	0.47	5.67	3.425	0	0	4.89
48	2	2	7.06	0	0	11.1	1.345	0.635	0.695	4.45
48	2	3	14.57	1.89	0	4.65	2.085	1.1	0	7.64
48	2	4	9.84	1.32	0	6.49	1.03	0	0	5.2
48	2	5	19.01	3.68	0	2.45	1.59	0	0	3.08
48	2	6	13.97	1.25	0	4.38	1.05	0.455	1.065	3.72
49	3	1	8.29	3.38	0	23.95	4.05	0	4.535	1.89
49	3	2	1.28	0	0	15.88	3.095	0	0	2.58
49	3	3	6.7	2.96	0.87	1.34	2.23	0.7225	0	1.25
49	3	4	5.31	3.13	0.43	2.51	1.47	1.8425	1.86	0
49	3	5	5.82	3.23	0.72	2.75	1.465	2.225	1.325	0
49	3	6	5.98	16.18	2.3	11.53	1.195	0.54	0	0
50	1	1	3.93	0	0	20.35	1.605	0.4825	0	0
50	1	2	4.08	0	0	6.84	2.505	0.1225	0.83	0.87
50	1	3	8.81	0	0	4.69	2.285	2.625	0.93	0
50	1	4	5.41	0	0	20.09	2.305	0.285	1.085	0
50	1	5	7.37	3.82	0	2.57	2.5	1.13	0	0
50	1	6	20.18	0	0.65	4.27	2.83	4.2625	0	0
51	2	1	9.05	0	1.03	1.22	2.395	0.52	1.195	1.3
51	2	2	14.01	1.8	0.36	2.36	2.245	0.6125	2.02	0.9
51	2	3	8.01	1.21	0	1.19	4.19	0.8975	0.735	0
51	2	4	4.24	0.62	0	1.74	1.455	0.6025	0.595	1.03
51	2	5	10.15	0.49	0	1.67	1.335	1.99	1.255	0.97
51	2	6	7.94	1.78	0	1.11	1.28	1.9275	0.67	1.68
52	1	1	10.09	1.74	0.68	18.72	0.475	0	0	1.3
52	1	2	0	8.31	0	68.77	0	0	0	0
52	1	3	12.65	10.46	0	88.81	0	0	0	0
52	1	4	5.51	104.68	0	39.82	0	0	0	0
52	1	5	70.54	3.18	1.72	16.94	5.94	0	0	0
52	1	6	8.32	7.99	0	8.43	6.41	0	0.44	3.47
53	1	1	11.73	8.54	0	41.66	3.5	0.5425	0	0
53	1	2	11.67	7.38	0	21.44	6.485	0	0	0
53	1	3	19.17	0	0	7.19	0.665	0.265	3.22	0
53	1	4	7.83	2.13	0	8.7	2.105	0	0.395	0
53	1	5	10.92	3.33	0	8.32	1.49	0	0.655	0
53	1	6	5.8	2.81	0	6.86	2.05	0	0.67	0
54	1	1	7.99	0.61	0.7	18.69	6.56	0	0.845	0
54	1	2	11.47	3.28	0	3.23	1.48	0.395	2.015	0
54	1	3	7.26	0.48	0.44	1.73	1.01	2.3425	0.32	0
54	1	4	7.24	0	0	1.92	0.75	2.3775	0	0
54	1	5	6.73	0	0	2.24	0.325	4.42	0	0
54	1	6	8.98	0	0	1.8	0.705	2.99	0	0
55	1	1	7.49	4.19	0	1.95	1.57	1.7825	0.595	0
55	1	2	10.71	0	0	0.53	0.955	1.49	0.235	0
55	1	3	8.64	0	0.53	0.85	0.835	4.8	0.955	0
55	1	4	8.08	0	0	0.85	0.225	0.92	0	0
55	1	5	10.23	0	0.46	0.94	0.42	1.5075	0	0
55	1	6	8.05	0	0	0.51	0.685	0.9625	0	0
56	1	1	20.9	7.31	0	12.92	2.74	5.325	0.775	0
56	1	2	8.92	0.47	0.24	12.82	1.535	1.5475	0.84	0
56	1	3	8.13	0	0.44	1.61	0.79	1.695	0	0
56	1	4	10.78	0	0.63	1.14	0.86	0.65	0	0
56	1	5	11.6	0	0.84	0.98	0.985	1.6325	0	0
56	1	6	13.28	0	0.42	0	0.965	0.2825	0	0
57	1	1	7.63	1.64	0.37	1.83	1.845	1.09	1.485	0
57	1	2	6.09	0.75	0	2.78	1.325	1.0875	0	0
57	1	3	8.96	0	0	1.29	0.935	1.5675	0.68	0
57	1	4	7.89	0	0.61	0.9	1.075	0.705	0	0
57	1	5	6.69	0	0.84	1.66	1.16	0.985	0	0
57	1	6	19.7	0	1.03	2.54	0.625	0.5025	0	0
58	1	1	3.77	1.99	0	7.27	2.525	0.81	2.14	0
58	1	2	14.53	2.25	0	16.77	1.66	0.41	0.935	1.19
58	1	3	12.76	3.24	0	1.35	1.075	1.955	0	0
58	1	4	13.82	1.9	0	2.58	3.005	1.685	0	0
58	1	5	10.68	11.54	0	3.84	2.22	2.2075	0	0
58	1	6	3.97	4.4	0	69.48	0.155	0.9925	1.295	0
59	1	1	10.11	0.29	0	1.81	1.855	2.3725	0	0
59	1	2	13.08	1.07	0	0.76	0.845	0.825	0	0
59	1	3	25.79	4.86	0	0.73	1.145	0.5025	0	0
59	1	4	13.1	0	0	0.72	0.555	1.27	0	0
59	1	5	8.89	0	0.7	0.56	0.47	0	0	0
59	1	6	12.68	0	2	0	0	0	0	0
60	3	1	5.12	2.45	0	3.21	1.565	2.8475	0.635	0
60	3	2	5.34	3.33	0	5.01	1.405	2.9125	0	0
60	3	3	6.35	13.22	0	7.26	2.37	1.7725	0	0
60	3	4	9.37	18.39	0	2.09	2.29	4.8075	0	0
60	3	5	20.62	2.27	0	8.17	1.71	4.045	0	0
60	3	6	13.71	29.61	0	12.31	2.345	4.18	0	0
61	2	1	8	0	0	5.21	1.34	1.045	1.81	1.06
61	2	2	8.06	0	0	1.14	1.115	0.8225	4.85	0
61	2	3	8.31	0.93	0.59	1.33	1.2	0.6175	1.365	0
61	2	4	13.01	0.67	0	0.24	0.41	0.3	0.565	0
61	2	5	12.03	0	0	0.64	0.275	0.705	0	0
61	2	6	19.41	0	0.34	0.42	0.345	0.2775	0	0
62	2	1	11.1	0	0.55	1.22	0.96	0	1.395	1.05
62	2	2	5.27	0	0	2.07	1.65	0.0875	0.23	1.29
62	2	3	5.56	0	0	1.34	1.08	0.5725	1.145	0.91
62	2	4	6.69	0	0	0.86	0.645	0.905	0	0
62	2	5	5.65	0	0	0.51	0.91	2.005	0	0
62	2	6	7.24	0	0	1.06	0.835	1.44	0	0

## Sheet: number of bouts donors
Beenumber	Treatment (1=nothing, 2=sucrose, 3=5% etoh, 4=10% etoh)	Interval	Walking	stopped	upsidedown	grooming	antennation	proboscis	trophallaxis	mandibles
1	3	1	7	2	0	13	1	0	8	5
1	3	2	1	0	0	7	1	0	4	0
1	3	3	6	1	0	10	2	0	3	0
1	3	4	6	4	0	10	4	0	4	2
1	3	5	2	3	0	9	1	0	4	0
1	3	6	1	4	0	10	5	0	4	0
2	4	1	19	4	3	15	7	1	4	2
2	4	2	4	9	1	11	3	0	6	10
2	4	3	5	4	0	7	0	0	0	5
2	4	4	4	5	0	9	5	0	1	11
2	4	5	21	1	1	14	7	1	1	9
2	4	6	15	2	1	14	5	1	0	4
3	3	1	8	1	0	11	4	0	1	3
3	3	2	17	1	0	17	5	0	0	2
3	3	3	27	0	1	15	13	10	1	3
3	3	4	29	3	2	12	16	11	6	0
3	3	5	20	0	0	11	4	8	4	0
3	3	6	9	0	0	3	3	2	2	0
4	4	1	6	6	0	11	4	0	2	2
4	4	2	0	1	0	4	2	0	0	0
4	4	3	0	2	0	2	3	1	0	0
4	4	4	3	4	0	5	0	0	0	0
4	4	5	1	7	0	11	2	0	0	0
4	4	6	0	1	0	2	0	0	0	0
5	2	1	15	2	0	11	4	0	2	1
5	2	2	4	0	0	4	1	0	0	0
5	2	3	5	0	0	4	4	0	2	2
5	2	4	14	3	1	8	10	0	5	0
5	2	5	24	0	1	6	16	8	2	0
5	2	6	4	0	0	1	4	3	1	0
6	3	1	6	0	0	11	4	0	0	6
6	3	2	14	0	0	19	1	1	0	3
6	3	3	12	1	0	14	5	0	1	3
6	3	4	17	1	0	17	11	0	1	3
6	3	5	29	0	0	28	10	1	0	1
6	3	6	7	0	1	8	0	0	0	0
7	4	1	13	5	0	18	5	0	0	4
7	4	2	20	4	0	20	25	0	0	5
7	4	3	11	15	0	24	15	0	0	5
7	4	4	11	6	0	13	10	0	0	0
7	4	5	19	6	0	20	15	0	0	5
7	4	6	17	5	0	15	14	1	4	12
8	4	1	9	0	0	14	11	0	0	6
8	4	2	11	2	1	17	8	0	2	9
8	4	3	24	1	3	24	12	0	7	12
8	4	4	14	4	0	16	10	0	6	11
8	4	5	21	5	0	25	14	0	9	14
8	4	6	11	3	0	12	10	0	6	8
9	4	1	15	2	11	7	3	0	3	1
9	4	2	8	0	7	3	2	0	0	1
9	4	3	25	5	5	15	9	0	2	9
9	4	4	24	0	5	14	7	0	0	7
9	4	5	23	1	5	13	4	0	0	2
9	4	6	25	0	4	17	10	0	10	11
10	4	1	34	1	1	32	2	0	0	1
10	4	2	34	3	1	28	4	0	1	8
10	4	3	27	0	0	22	5	0	0	13
10	4	4	31	1	6	18	7	0	0	13
10	4	5	27	2	0	22	8	0	0	8
10	4	6	30	1	0	23	10	0	0	9
11	4	1	34	5	2	13	0	0	0	0
11	4	2	37	4	4	11	0	0	0	0
11	4	3	50	2	3	15	2	0	2	4
11	4	4	36	1	1	9	0	0	2	2
11	4	5	35	1	2	6	0	1	0	0
11	4	6	48	1	10	7	1	2	2	2
12	3	1	3	0	0	6	4	0	0	0
12	3	2	31	4	0	22	16	0	0	6
12	3	3	23	0	2	16	11	0	0	4
12	3	4	44	0	0	26	30	0	0	3
12	3	5	23	0	0	7	16	0	0	13
12	3	6	34	0	0	10	20	0	0	25
13	4	1	5	0	0	14	14	0	1	0
13	4	2	4	2	1	7	3	0	1	1
13	4	3	8	3	0	12	5	0	5	8
13	4	4	19	3	0	20	10	0	5	7
13	4	5	10	2	0	10	3	0	0	2
13	4	6	2	12	0	20	11	0	6	7
14	3	1	12	1	0	17	6	0	1	8
14	3	2	26	1	0	32	22	0	4	12
14	3	3	18	5	2	22	11	7	7	3
14	3	4	25	0	0	24	13	5	1	5
14	3	5	45	2	2	30	28	4	12	11
14	3	6	32	3	2	24	17	11	8	9
15	4	1	1	1	0	10	16	2	9	2
15	4	2	6	2	0	13	10	0	1	0
15	4	3	24	4	0	16	13	8	5	1
15	4	4	24	5	0	11	22	9	12	0
15	4	5	10	6	0	3	4	0	2	0
15	4	6	17	8	0	16	11	12	12	0
16	2	1	20	4	1	11	19	1	5	2
16	2	2	19	1	1	6	20	0	2	3
16	2	3	14	0	1	4	8	0	1	1
16	2	4	13	0	2	5	2	0	0	0
16	2	5	20	0	1	8	17	0	1	1
16	2	6	21	0	2	9	16	0	0	3
17	4	1	15	3	0	17	10	0	1	7
17	4	2	12	1	1	13	9	0	0	4
17	4	3	3	4	0	6	1	0	0	1
17	4	4	2	10	0	10	0	0	0	1
17	4	5	0	9	0	10	1	0	0	0
17	4	6	16	5	0	18	13	2	1	5
18	2	1	25	0	0	13	18	0	0	7
18	2	2	29	0	0	18	16	0	0	2
18	2	3	27	2	0	13	24	0	0	5
18	2	4	12	2	0	4	11	0	5	7
18	2	5	16	0	0	5	10	0	0	1
18	2	6	24	0	0	13	13	0	0	1
19	4	1	14	10	0	20	8	1	15	21
19	4	2	17	4	0	28	12	0	2	8
19	4	3	10	4	0	18	10	2	6	11
19	4	4	15	4	0	22	11	0	6	9
19	4	5	21	3	0	23	9	0	5	13
19	4	6	25	0	0	20	15	0	6	12
20	2	1	15	0	1	23	22	7	5	1
20	2	2	9	7	0	13	5	1	2	1
20	2	3	20	3	1	11	13	0	5	3
20	2	4	23	1	1	16	22	8	11	4
20	2	5	27	3	0	16	24	8	3	3
20	2	6	10	0	1	6	19	16	17	0
21	4	1	44	0	7	33	36	2	0	7
21	4	2	34	0	3	18	23	0	0	4
21	4	3	34	0	1	8	22	0	0	7
21	4	4	30	1	3	7	6	0	0	10
21	4	5	17	1	3	3	5	0	0	6
21	4	6	20	1	3	3	8	0	1	6
22	2	1	40	1	1	23	36	6	0	10
22	2	2	48	3	1	24	41	13	1	11
22	2	3	36	1	2	13	25	7	2	9
22	2	4	34	1	2	19	29	2	0	10
22	2	5	51	1	4	12	29	0	1	21
22	2	6	43	1	1	8	26	1	2	21
23	4	1	4	5	0	6	1	0	0	1
23	4	2	3	16	0	12	4	0	4	6
23	4	3	7	12	0	8	5	0	1	1
23	4	4	2	3	0	4	2	0	0	1
23	4	5	18	12	0	22	9	1	5	3
23	4	6	8	9	0	13	1	1	1	0
24	3	1	8	2	0	6	4	0	0	0
24	3	2	12	0	0	8	4	0	1	3
24	3	3	13	0	0	6	1	0	1	1
24	3	4	10	0	0	7	3	2	2	5
24	3	5	9	0	0	4	0	0	0	0
24	3	6	17	0	0	8	8	10	4	5
25	2	1	16	0	0	21	6	1	7	11
25	2	2	19	0	0	14	12	0	8	6
25	2	3	17	1	0	9	5	3	7	4
25	2	4	22	0	0	8	14	11	1	5
25	2	5	24	0	0	3	11	10	3	2
25	2	6	24	0	0	3	9	10	2	0
26	2	1	8	1	0	7	1	0	0	1
26	2	2	3	1	0	2	1	0	0	1
26	2	3	10	3	0	12	10	0	7	7
26	2	4	22	1	0	12	16	0	4	10
26	2	5	19	0	0	11	6	0	2	5
26	2	6	19	1	0	14	7	0	7	9
27	3	1	4	6	0	9	1	1	0	0
27	3	2	1	6	0	9	1	2	1	1
27	3	3	1	1	0	5	6	0	0	1
27	3	4	0	4	0	9	4	0	1	0
27	3	5	0	6	0	7	3	2	1	0
27	3	6	0	1	0	2	1	0	0	1
28	2	1	13	4	0	18	22	1	15	1
28	2	2	16	0	0	5	3	5	7	0
28	2	3	15	0	0	5	3	2	7	0
28	2	4	10	1	0	4	2	6	4	0
28	2	5	14	0	0	5	3	6	7	0
28	2	6	13	0	0	1	3	9	0	0
29	2	1	8	8	0	3	20	3	12	2
29	2	2	20	3	1	5	18	1	13	1
29	2	3	23	5	7	3	15	5	11	0
29	2	4	26	7	0	6	13	10	13	0
29	2	5	14	2	0	3	16	12	14	0
29	2	6	13	3	0	4	7	11	3	0
30	3	1	3	5	1	7	3	0	1	0
30	3	2	1	2	2	16	6	5	4	0
30	3	3	1	3	0	8	4	9	4	0
30	3	4	3	5	0	10	5	3	1	2
30	3	5	10	4	0	8	7	1	1	0
30	3	6	11	3	0	7	6	2	0	0
31	3	1	12	2	0	6	1	0	0	0
31	3	2	10	3	1	11	9	4	1	6
31	3	3	10	4	1	14	5	0	6	1
31	3	4	10	4	0	8	6	0	2	3
31	3	5	11	3	0	5	3	0	1	3
31	3	6	20	4	0	7	1	0	3	11
32	2	1	1	0	0	0	0	0	0	0
32	2	2	4	1	0	6	9	0	1	3
32	2	3	2	0	0	2	3	0	1	1
32	2	4	5	2	0	5	7	0	2	4
32	2	5	7	0	0	3	10	0	0	2
32	2	6	17	3	0	6	8	0	1	12
33	3	1	9	7	0	12	7	0	1	6
33	3	2	0	5	0	6	0	0	0	0
33	3	3	4	8	0	10	11	1	4	5
33	3	4	6	1	0	5	2	0	1	4
33	3	5	2	1	1	4	2	0	0	2
33	3	6	14	4	2	10	24	0	8	12
34	2	1	6	2	0	8	8	1	2	0
34	2	2	8	2	0	7	10	5	6	0
34	2	3	19	1	1	1	15	4	3	0
34	2	4	14	0	0	4	15	6	0	0
34	2	5	18	3	0	1	15	13	4	0
34	2	6	9	0	0	0	3	8	5	0
35	2	1	3	0	1	3	1	0	0	0
35	2	2	10	1	0	5	8	0	1	0
35	2	3	18	0	0	2	16	4	0	0
35	2	4	17	2	0	7	14	0	1	0
35	2	5	32	5	0	12	23	7	2	0
35	2	6	29	1	0	9	19	17	5	0
36	3	1	9	3	1	13	3	1	0	0
36	3	2	4	1	2	8	3	1	2	3
36	3	3	15	1	5	5	2	3	2	0
36	3	4	47	2	6	10	4	4	4	0
36	3	5	22	0	7	7	5	1	0	0
36	3	6	13	1	7	5	3	1	0	0
37	2	1	6	0	3	5	6	0	2	2
37	2	2	0	1	0	8	4	1	1	2
37	2	3	0	2	0	7	4	1	3	0
37	2	4	0	2	0	4	2	1	0	0
37	2	5	8	1	3	12	15	7	3	0
37	2	6	35	4	3	17	28	9	4	0
38	3	1	2	1	0	7	6	0	0	1
38	3	2	1	5	0	6	4	0	0	0
38	3	3	0	2	0	5	1	0	1	6
38	3	4	0	3	0	4	0	0	0	3
38	3	5	1	8	0	7	2	0	0	3
38	3	6	20	4	0	17	15	3	2	11
39	3	1	8	2	2	6	14	1	11	14
39	3	2	8	1	0	8	9	1	0	2
39	3	3	18	2	0	14	14	0	0	7
39	3	4	13	0	0	11	15	0	2	13
39	3	5	17	1	0	7	7	0	0	10
39	3	6	22	1	0	14	8	0	2	11
40	2	1	12	0	1	9	5	0	0	7
40	2	2	16	0	0	11	10	1	1	10
40	2	3	15	2	0	5	8	1	0	4
40	2	4	19	5	0	10	5	0	0	6
40	2	5	13	5	0	6	7	0	0	3
40	2	6	15	3	0	6	10	2	2	9
41	3	1	6	3	0	8	4	0	2	3
41	3	2	7	0	0	15	11	0	0	1
41	3	3	35	4	7	10	5	4	0	2
41	3	4	32	4	8	16	6	13	4	0
41	3	5	29	8	4	15	8	14	2	0
41	3	6	21	5	6	6	1	2	0	0
42	2	1	24	0	2	8	18	1	5	4
42	2	2	16	2	1	2	19	2	2	2
42	2	3	7	1	0	4	6	2	1	0
42	2	4	20	2	0	8	9	3	5	4
42	2	5	21	1	0	7	20	13	6	5
42	2	6	27	1	0	7	15	25	2	3
43	2	1	6	0	1	3	0	0	0	0
43	2	2	18	0	0	5	0	0	0	0
43	2	3	19	0	0	7	0	0	0	0
43	2	4	24	0	0	4	0	0	0	0
43	2	5	12	0	0	3	0	1	0	0
43	2	6	21	3	0	3	0	0	0	0
44	3	1	5	0	0	4	1	0	0	0
44	3	2	20	4	0	18	0	0	0	0
44	3	3	16	0	0	21	19	2	5	11
44	3	4	4	2	0	15	13	1	8	11
44	3	5	5	5	0	15	6	2	5	9
44	3	6	3	4	0	20	11	0	11	26
45	2	1	9	0	0	11	12	1	0	0
45	2	2	13	1	0	4	5	0	0	0
45	2	3	18	0	0	9	12	0	0	0
45	2	4	16	0	0	9	9	0	0	0
45	2	5	20	0	0	8	9	1	0	1
45	2	6	26	2	0	11	13	1	2	1
46	3	1	20	1	0	20	21	26	3	0
46	3	2	18	3	0	19	19	15	0	0
46	3	3	17	3	0	15	12	8	0	0
46	3	4	10	3	0	6	8	25	0	0
46	3	5	8	5	0	11	3	6	0	0
46	3	6	5	2	0	11	4	3	0	0
47	2	1	18	0	0	7	33	5	23	16
47	2	2	26	0	0	11	18	14	4	0
47	2	3	28	1	1	8	16	10	6	0
47	2	4	21	1	0	1	14	10	1	0
47	2	5	23	0	0	2	13	8	0	0
47	2	6	15	0	1	2	4	3	0	0
48	2	1	24	0	1	15	6	0	1	4
48	2	2	34	0	0	29	31	1	2	6
48	2	3	36	0	0	28	31	7	11	6
48	2	4	37	0	0	15	16	19	0	0
48	2	5	43	0	0	13	23	26	0	0
48	2	6	35	0	0	10	12	10	0	0
49	1	1	12	2	0	7	5.5	1.5	3.5	0
49	1	2	17	1	0	7	6	3	1.5	0
49	1	3	32	1	10	7	2	4.5	0	0
49	1	4	23	0	5	2	2.5	1.5	1	0
49	1	5	32	0	14	2	2	1.25	1.5	0
49	1	6	25	0	11	3	2	1.5	0	0
50	1	1	6	2	0	3	4.5	5.5	1.5	0
50	1	2	14	2	3	3	2.5	2.25	1	0
50	1	3	13	1	3	5	4	2.25	4.5	0
50	1	4	9	3	0	4	3.5	2.75	0	0
50	1	5	7	0	0	3	1	3	2.5	0
50	1	6	13	5	0	5	4.5	4	4	0
51	1	1	1	0	0	0	0	0	0	0
51	1	2	10	5	1	5	1	5.5	0	0
51	1	3	13	0	1	3	2	7.5	0	0
51	1	4	9	1	0	3	0	5.75	0	0
51	1	5	11	1	1	1	0	2.75	0	0
51	1	6	15	0	2	2	0	4.75	0	0
52	1	1	35	7	0	10	6.5	6	0.5	0
52	1	2	32	0	0	4	3	7.25	0	0
52	1	3	25	0	3	2	0	6	0	0
52	1	4	33	1	5	2	0.5	7.5	0	0
52	1	5	29	2	4	4	1	5.5	0	0
52	1	6	33	7	6	1	0.5	4	0	0
53	1	1	1	0	0	4	0.5	1.5	0	0
53	1	2	4	4	0	3	0	1	0	0
53	1	3	2	2	0	5	1	0.75	0	0
53	1	4	2	0	1	3	0.5	0.75	0	0
53	1	5	0	0	0	2	1	5	0.5	0
53	1	6	1	0	0	2	0	0.25	0	0
54	1	1	1	0	0	5	4.5	0.25	2	0
54	1	2	2	0	0	9	5	0	1	0
54	1	3	11	0	0	10	12.5	0.5	0.5	1
54	1	4	13	1	0	4	6.5	0	0	0
54	1	5	7	0	1	4	4.5	0.5	2	0
54	1	6	20	1	0	11	12	0.5	6	0
55	1	1	15	1	3	9	3.5	3.75	4.5	0
55	1	2	12	3	1	15	3	2.75	0	0
55	1	3	9	0	4	8	1.5	0.75	0	0
55	1	4	5	2	0	7	0.5	2	0	0
55	1	5	1	0	1	5	1	3.75	0.5	0
55	1	6	2	0	0	5	0.5	3.5	1	0
56	1	1	5	0	0	6	8	1.25	1	0
56	1	2	6	0	0	6	7.5	1.25	4.5	0
56	1	3	1	0	0	1	0	0.5	0.5	0
56	1	4	7	3	0	6	10	0.5	3	7
56	1	5	7	0	1	4	5.5	1.25	3.5	5
56	1	6	14	0	0	1	2	5.5	2	0
57	1	1	12	0	0	11	3.5	0.25	0	0
57	1	2	23	0	0	21	10.5	0.25	2	2
57	1	3	21	0	0	14	7.5	1.25	2	0
57	1	4	4	0	0	11	9.5	0.75	2.5	0
57	1	5	25	4	0	18	8	2.25	0	0
57	1	6	8	0	2	4	1	4	0	0
58	1	1	12	2	2	9	0.5	0	0	1
58	1	2	0	3	0	4	0	0	0	0
58	1	3	1	2	0	3	0	0	0	0
58	1	4	2	2	0	2	0	0	0	0
58	1	5	1	4	1	9	4.5	0	0	0
58	1	6	6	6	0	15	6	0	0.5	5
59	1	1	1	2	0	6	2.5	0.25	0	0
59	1	2	7	1	0	7	5	0	0	0
59	1	3	2	0	0	5	0.5	0.25	1	0
59	1	4	10	4	0	13	4.5	0	1	0
59	1	5	15	2	0	8	11.5	0	5.5	0
59	1	6	4	2	0	5	2.5	0	3	0
60	1	1	12	2	1	10	1	0	0.5	0
60	1	2	20	4	0	12	5	0.25	0.5	0
60	1	3	25	2	2	19	5	6.75	0.5	0
60	1	4	23	0	0	14	1.5	9	0	0
60	1	5	26	0	0	8	1.5	4.5	0	0
60	1	6	24	0	0	7	1	4.25	0	0
61	1	1	15	1	0	13	4.5	11.75	4	0
61	1	2	24	0	0	1	3	3.75	0.5	0
61	1	3	28	0	1	4	2	3.5	0.5	0
61	1	4	32	0	0	10	0.5	7.25	0	0
61	1	5	25	0	2	11	0.5	5.25	0	0
61	1	6	34	0	0	7	1.5	3	0	0
62	1	1	4	1	0	9	6.5	1.5	1	0
62	1	2	20	1	1	7	2.5	1.25	1	0
62	1	3	28	0	7	6	2.5	3.5	0	0
62	1	4	25	0	9	2	2	1.25	0	0
62	1	5	22	0	3	5	2.5	1.75	0	0
62	1	6	21	0	1	0	1.5	1	0	0
63	1	1	6	1	1	10	6.5	2.5	3	0
63	1	2	10	5	0	13	4.5	1.75	0	0
63	1	3	23	0	0	9	11	8.75	0.5	0
63	1	4	32	0	1	12	6	4.5	0	0
63	1	5	36	0	3	12	3.5	4.5	0	0
63	1	6	14	0	1	3	1	1.25	0	0
64	1	1	14	3	0	22	7.5	1.25	4.5	0
64	1	2	8	2	0	7	5.5	1	7	11
64	1	3	20	1	0	10	6	2.5	0	0
64	1	4	14	1	0	10	8	3.75	0	0
64	1	5	16	4	0	7	6	2.75	0	0
64	1	6	2	1	0	4	1	0.25	1	0
65	1	1	15	1	0	14	2.5	3.75	0	0
65	1	2	21	2	0	7	4	1.25	0	0
65	1	3	11	1	0	2	1	0.25	0	0
65	1	4	21	0	0	1	2.5	1.75	0	0
65	1	5	31	0	1	2	0.5	0	0	0
65	1	6	22	0	5	0	0	0	0	0
66	1	1	20	4	1	11	9.5	0.25	2.5	2
66	1	2	19	1	1	6	10	0	1	3
66	1	3	14	0	1	4	4	0	0.5	1
66	1	4	13	0	2	5	1	0	0	0
66	1	5	20	0	1	8	8.5	0	0.5	1
66	1	6	21	0	2	9	8	0	0	3
67	1	1	34	0	8	12	6	0.5	1.5	0
67	1	2	28	4	3	8	6.5	0.75	1.5	0
67	1	3	21	0	3	4	6.5	1.25	0	0
67	1	4	38	0	4	5	9	2.25	0	0
67	1	5	36	0	0	1	6.5	0.75	0	0
67	1	6	31	0	3	2	5	0	0	0

## Sheet: %interval receiver
beeno	Beenumber	Treatment (1=nothing, 2=sucrose, 3=5% etoh, 4=10% etoh)	interval	walking	stopped	upsidedwn	grooming	upsidnw	probs	troph	mandibles
1	1	4	1	46.54	1.43	1.04	35.78	3.65	1.23	7.22	1.72
1	1	4	2	3.63	18.57	0.34	58.52	2.73	0	4.4	11.81
1	1	4	3	16.75	6.2	0	65.54	0	0	0	10.92
1	1	4	4	7.43	10.22	0	48.02	7.45	0	0.12	26.75
1	1	4	5	39.18	0.62	0.33	30.9	8.01	0.59	0.15	20.22
1	1	4	6	35.86	0.85	0.55	53.41	3.72	0.37	0	5.25
2	2	4	1	6.53	4.36	0	80.11	2.48	0	5.04	1.48
2	2	4	2	0	2.33	0	94.28	3.39	0	0	0
2	2	4	3	0	6.12	0	82.9	10.42	0.56	0	0
2	2	4	4	1.79	32.57	0	65.64	0	0	0	0
2	2	4	5	1.06	11.64	0	86.19	1.11	0	0	0
2	2	4	6	0	1.35	0	98.65	0	0	0	0
3	3	4	1	24.05	2.25	0	52.86	19.32	0	0	1.52
3	3	4	2	43.97	1.54	0	25.96	25.6	0	0	2.94
3	3	4	3	40.36	9.39	0	38.15	9.5	0	0	2.44
3	3	4	4	59.2	4.6	0	26.35	9.7	0	0	0
3	3	4	5	40.9	4.25	0	32.56	18.28	0	0	4.01
3	3	4	6	64.31	3.29	0	16.71	6.75	0.13	1.17	7.64
4	4	4	1	10.23	0	0	70.12	13.01	0	0	6.63
4	4	4	2	18.6	0.38	0.26	59.81	8.16	0	0.81	11.97
4	4	4	3	40.64	0.33	0.65	44.09	3.17	0	4.31	6.81
4	4	4	4	19.56	1.03	0	68.31	4.23	0	2.03	4.85
4	4	4	5	34.65	3.71	0	39.19	5.62	0	4.37	12.46
4	4	4	6	34.58	1.41	0	52.9	4.34	0	2.4	4.37
5	5	4	1	43.57	0.49	45.16	2.72	0.99	0	5.41	1.66
5	5	4	2	35.82	0	60.58	2.48	0.67	0	0	0.45
5	5	4	3	55	3.66	7.99	20.69	3.4	0	1.03	8.23
5	5	4	4	80.8	0	5.92	8.14	1.94	0	0	3.2
5	5	4	5	83.08	0.42	6.99	7.82	1.1	0	0	0.59
5	5	4	6	75.26	0	5.07	11.11	2.93	0	3.27	2.36
6	6	4	1	64.2	0.17	0.09	33.09	2.01	0	0	0.44
6	6	4	2	56.65	1.2	0.12	34.55	1.05	0	0.1	6.34
6	6	4	3	70.91	0	0	20.29	0.68	0	0	8.12
6	6	4	4	77.89	0.75	0.82	11.52	1.02	0	0	8.01
6	6	4	5	64.01	1.88	0	26.4	2.35	0	0	5.35
6	6	4	6	77.52	0.12	0	14.43	3.39	0	0	4.55
7	7	4	1	63.59	8.82	0.43	21.67	0	0	0	0
7	7	4	2	76.21	2.12	0.81	8.61	0	0	0	0
7	7	4	3	65.33	1.71	0.52	14.34	1.67	0	2.33	2.05
7	7	4	4	75.62	1.06	0.66	4.85	0	0	2.73	0.65
7	7	4	5	81.77	0.77	0.71	4.58	0	1.18	0	0
7	7	4	6	83.05	0.21	3.02	1.57	0.1	0.5	1.2	0.32
8	8	4	1	4.96	0	0	77.62	17.12	0	0.3	0
8	8	4	2	2.71	1.04	0.59	77.71	17.21	0	0.47	0.27
8	8	4	3	7.91	0.55	0	82.7	2.61	0	2.96	3.26
8	8	4	4	35.98	1.59	0	54.89	3.38	0	1.97	2.19
8	8	4	5	22.18	0.9	0	73.95	1.87	0	0	0.77
8	8	4	6	2.04	13.06	0	76.24	3.76	0	2.05	2.85
9	9	4	1	1.48	0.33	0	70.76	13.42	2.68	10.64	0.69
9	9	4	2	6.62	1.27	0	84.23	7.03	0	0.85	0
9	9	4	3	58.99	9.16	0	15.43	8.69	4.52	2.77	0.36
9	9	4	4	65.72	2.46	0	7.94	9.48	7.66	6.75	0
9	9	4	5	35.23	15.31	0	2.21	1.43	0	0.68	0
9	9	4	6	51.34	3.19	0	14.05	6.17	12.08	10.01	0
10	10	4	1	26.84	5	0	58.48	5.49	0	0.71	3.48
10	10	4	2	25.35	0.17	0.37	63.09	5.15	0	0	3.09
10	10	4	3	2.12	7.32	0	89.64	0.37	0	0	0.55
10	10	4	4	2.51	60.99	0	36.04	0	0	0	0.45
10	10	4	5	0	49.7	0	49.03	0.9	0	0	0
10	10	4	6	28.68	2.69	0	53.47	8.68	1.65	1.14	2.87
11	11	4	1	27.22	5.09	0	39.83	2.95	0.44	11.53	12.94
11	11	4	2	24.19	1.21	0	63.87	4.7	0	2.63	3.41
11	11	4	3	16.39	2.08	0	66.67	3.4	0.7	4.99	5.77
11	11	4	4	19.24	1.92	0	66.73	4	0	4.3	3.58
11	11	4	5	21.33	4.41	0	64.34	2.28	0	3	4.64
11	11	4	6	49.07	0	0	39.89	3.11	0	4.24	3.68
12	12	4	1	52.46	0	4.3	19.88	19.52	1.16	0	1.87
12	12	4	2	79.92	0	1.26	8.69	8.32	0	0	1.46
12	12	4	3	90.25	0	0.25	2.53	3.91	0	0	2.27
12	12	4	4	88.62	0.11	0.92	4.21	1.01	0	0	3.32
12	12	4	5	93.89	0.21	0.83	0.7	0.84	0	0	2.17
12	12	4	6	93.79	0.09	0.73	0.46	1.86	0	0.14	2.01
13	13	4	1	8.03	23.67	0	67.43	0.33	0	0	0.49
13	13	4	2	5.52	32.81	0	54.87	1.41	0	1.57	3.83
13	13	4	3	8.69	32.53	0	53.42	4.22	0	1.07	0.06
13	13	4	4	5.28	1.92	0	89.58	2.12	0	0	1.1
13	13	4	5	23.13	25.09	0	38.87	7.91	0.28	3.9	0.83
13	13	4	6	13.67	43	0	41.14	0.45	0.15	1.58	0
14	14	3	1	44.08	0.54	0	42.45	12.39	0	0	0
14	14	3	2	94.46	0	0	3.08	1.05	0	0.35	0.84
14	14	3	3	96.89	0	0	1.93	0.18	0	0.21	0.21
14	14	3	4	86.54	0	0	6.91	1.51	0.94	0.95	2.61
14	14	3	5	98.55	0	0	0.53	0	0	0	0
14	14	3	6	82.21	0	0	3.66	2.99	6.74	1.04	1.79
15	15	2	1	40.04	0	0	47.86	4.28	0.47	4.7	2.65
15	15	2	2	83.68	0	0	7.31	3.61	0	4.25	1.15
15	15	2	3	90.96	0.12	0	2.95	1.9	1.11	2.17	0.79
15	15	2	4	88.64	0	0	1.89	3.61	3.45	0.75	1.56
15	15	2	5	84.38	0	0	1.27	4.89	6.48	1.72	0.4
15	15	2	6	91.57	0	0	0.35	2.34	3.86	0.85	0
16	16	2	1	47.47	15.23	0	35.69	1.34	0	0	0.27
16	16	2	2	48.37	0.36	0	17.1	0.61	0	0	0.19
16	16	2	3	57.86	1.7	0	31.61	3.66	0	2.3	2.87
16	16	2	4	77.66	0.38	0	11.14	4.66	0	2.95	3.21
16	16	2	5	90.46	0	0	5.91	1.49	0	0.83	1.31
16	16	2	6	75.85	0.95	0	15.18	1.52	0	3.04	3.45
17	17	3	1	18.66	20.05	0	59.4	0.73	1.15	0	0
17	17	3	2	3.19	16.18	0	74.99	1.8	1.66	1.67	0.51
17	17	3	3	0.71	0.24	0	59.43	37.02	0	0	2.6
17	17	3	4	0	3.02	0	93.45	2.23	0	1.3	0
17	17	3	5	0	6.92	0	89.47	0.94	1.72	0.95	0
17	17	3	6	0	1.61	0	97.6	0.4	0	0	0.38
18	18	2	1	36.34	1.21	0	26.47	17.94	0.31	17.22	0.51
18	18	2	2	89.14	0	0	2.89	1.52	2.43	4.03	0
18	18	2	3	92.18	0	0	2.78	1.45	0.95	2.64	0
18	18	2	4	87.17	2.91	0	3.39	1.12	3.5	1.78	0
18	18	2	5	92.83	0	0	1.74	1.01	1.98	2.44	0
18	18	2	6	94.33	0	0	0.35	0.92	3.64	0	0
19	19	3	1	50.11	6.52	0.77	17.31	14.44	1.68	5.99	3.19
19	19	3	2	63.19	2.12	8	11.9	11.46	2.07	1.26	0
19	19	3	3	52.56	1.87	2.29	18.5	17.78	3.54	2.35	0
19	19	3	4	46.72	0.59	0.59	35.11	9.18	5.88	1.94	0
19	19	3	5	84.06	0.33	3.26	5.77	2.69	1.06	2.82	0
19	19	3	6	66.08	6.23	3.7	9.52	4.15	6.39	3.66	0
20	20	2	1	34.35	7.91	0	3.12	36.36	1.91	16.07	0.29
20	20	2	2	62.76	0.95	0.26	4.88	26.14	0.46	4.08	0.48
20	20	2	3	58.92	1.98	1.6	1.81	14.83	2.56	17.92	0
20	20	2	4	76.54	4.61	0	2.8	5.92	4.32	5.09	0
20	20	2	5	50.08	2.8	0	5.11	11.14	11.78	18.41	0
20	20	2	6	54.76	4.89	0	1.63	11.61	24.43	1.96	0
21	21	3	1	1.78	9.82	0.31	70.98	3.39	0	13.73	0
21	21	3	2	0.39	0.77	1.74	79.47	8.75	3.04	4.96	0
21	21	3	3	0.18	0.67	0	89.04	4.56	2.73	2.82	0
21	21	3	4	15.98	1.96	0	76.82	2.69	1.52	0.29	0.73
21	21	3	5	58.98	4.87	0	29.1	3.41	0.38	3.26	0
21	21	3	6	75.33	2.23	0	18.42	3.35	0.68	0	0
22	22	2	1	21.29	13.44	0	37.99	16.25	0	0	4.14
22	22	2	2	31.18	13.13	0	10.6	1.66	0	0	43.43
22	22	2	3	58.85	0.8	0	6.26	16.55	0	0	17.54
22	22	2	4	70.84	0.2	0.33	18.56	1.77	0	0	8.29
22	22	2	5	35.94	2.44	0	18.66	0.61	0.38	0	41.98
22	22	2	6	63.11	5.38	0	2.05	0	0	0	29.46
23	23	3	1	18.86	1.44	0	63.11	0.38	0	0	0
23	23	3	2	29.53	8.13	0.2	44.75	11.43	2.04	0.35	3.57
23	23	3	3	25.43	3.67	0.24	62.01	4.82	0	3.16	0.37
23	23	3	4	58.21	1.61	0	35.17	2.44	0	1.1	0.77
23	23	3	5	89.89	2.2	0	3.88	1.25	0	1.7	1.08
23	23	3	6	87.86	2.98	0	4.46	0.37	0	0.84	3.49
24	24	2	1	100	0	0	0	0	0	0	0
24	24	2	2	15.98	0.81	0	63.14	17.72	0	0.55	1.8
24	24	2	3	67.06	0	0	17.02	15.29	0	0.31	0.31
24	24	2	4	44.89	0.71	0	27.29	22.74	0	1.59	2.78
24	24	2	5	80.9	0	0	2.25	15.98	0	0	0.86
24	24	2	6	66.53	1.76	0	22.63	3.16	0	0.18	5.42
25	25	3	1	40.5	7.58	0	25.13	10.78	0	1.74	14.27
25	25	3	2	0	8.11	0	91.89	0	0	0	0
25	25	3	3	15.76	12.48	0	47.22	16.96	1.24	2.04	4.29
25	25	3	4	27.21	1.89	0	64.42	2.89	0	1.59	2
25	25	3	5	26.64	9.67	1.23	22.86	37.89	0	0	1.72
25	25	3	6	58.74	1.24	1.54	10.18	20.98	0	1.46	5.86
26	26	2	1	8.33	3.39	0	42.57	12.16	0.64	3.94	0
26	26	2	2	57.35	0.44	0	17.25	20.62	1.54	2.8	0
26	26	2	3	82.07	0.17	0.16	1.7	11.26	2.43	2.2	0
26	26	2	4	52.95	0	0	24.59	18.72	3.74	0	0
26	26	2	5	80.81	4.16	0	1.02	6.02	6.82	1.18	0
26	26	2	6	93.74	0	0	0	2.8	2.4	1.06	0
27	27	3	1	20.11	2.22	0.82	73.51	3.33	0	0	0
27	27	3	2	0	17.56	0	82.2	0	0	0	0
27	27	3	3	0.49	89.4	0	10.1	0	0	0	0
27	27	3	4	0	31.7	0	66.49	0	1.81	0	0
27	27	3	5	54.6	3.2	0.89	38.54	1.21	0	0	0.4
27	27	3	6	95.28	0.79	0.4	0.29	0.99	0	0.42	0
28	28	2	1	62.1	0	0.07	21.45	0.33	0	0	0
28	28	2	2	48.21	0.31	0	34.27	16.26	0	0.95	0
28	28	2	3	78.5	0	0	7.1	12.58	1.81	0	0
28	28	2	4	54.73	1.32	0	36.19	7.09	0	0.68	0
28	28	2	5	77.05	0.61	0	9.53	8.51	3.33	0.98	0
28	28	2	6	76.24	0.13	0	4.96	7.74	9.11	1.67	0
29	29	3	1	19.42	2.83	0.16	75.92	1.02	0.64	0	0
29	29	3	2	57.93	0.38	0.48	32.46	3.86	0.77	2.67	1.45
29	29	3	3	89.76	0.26	1.52	3.72	1.08	2.18	0.44	0
29	29	3	4	75.52	0.55	1.63	8.15	2.49	4.1	1.35	0
29	29	3	5	86.94	0	3.72	4.62	2.71	1.37	0	0
29	29	3	6	84.03	0.27	5.24	3.27	5.79	1.39	0	0
30	30	2	1	26.62	0	0.62	59.08	7.67	0	3.86	1.47
30	30	2	2	0	0.15	0	85.89	9.57	0.31	2.65	1.43
30	30	2	3	0	0.81	0	81.53	16.11	0.11	1.44	0
30	30	2	4	0	5.31	0	89.24	5.42	0.03	0	0
30	30	2	5	32.88	5.16	0.57	35.87	20.12	3.98	1.41	0
30	30	2	6	58.69	1.06	0.44	13.29	18.16	5	2.87	0
31	31	3	1	2.46	0.33	0	52.1	13.39	0	0	0.4
31	31	3	2	0.62	5.4	0	58.28	5.56	0	0	0
31	31	3	3	0	0.7	0	78.37	0.73	0	0.46	19.74
31	31	3	4	0	3.24	0	93.11	0	0	0	3.64
31	31	3	5	9.32	40.99	0	43.61	4.21	0	0	1.86
31	31	3	6	17.11	1.03	0	40.61	13.75	1.3	0.49	25.71
32	32	2	1	9.17	0	0	52.47	38.36	0	0	0
32	32	2	2	74.03	0	0	4.68	21.29	0	0	0
32	32	2	3	60.37	0.57	0	20.5	13.66	0	0.92	3.99
32	32	2	4	78.77	0.86	0	8.47	6.78	0.48	0	4.63
32	32	2	5	87.08	3.64	0.24	2.34	6.03	0.47	0	0.2
32	32	2	6	85.89	1.21	0	2.21	5.65	0.44	2.93	1.68
33	33	3	1	52.74	0.98	0.66	8.28	18.54	0.61	6.79	11.4
33	33	3	2	48.12	1.64	0	35.13	12.01	0.53	0	2.57
33	33	3	3	52.13	0.81	0	16.76	13.31	0	0	16.99
33	33	3	4	41.05	0	0	42.79	5.11	0	0.16	10.89
33	33	3	5	73.36	0.34	0	6.84	2.89	0	0	16.56
33	33	3	6	73.27	0.32	0	18.38	1.92	0	0.24	5.88
34	34	2	1	65.61	0	0.16	17.02	4.58	0	0	11.41
34	34	2	2	37.65	0	0	40.71	4.35	0.85	0.46	14.84
34	34	2	3	72.85	1.26	0	7.74	5.73	1.47	0	10.19
34	34	2	4	62.3	2.2	0	21.62	3.43	0	0	10.39
34	34	2	5	82.38	6.13	0	4.9	3.51	0	0	3.08
34	34	2	6	69.87	1.25	0	8.75	6.99	1.21	0.71	11.16
35	35	3	1	16.58	3.38	0	63.87	7.83	0	6.05	1.89
35	35	3	2	2.98	0	0	79.4	16.76	0	0	0.86
35	35	3	3	78.15	3.94	2.03	4.46	3.73	1.92	0	0.83
35	35	3	4	56.62	4.17	1.14	13.41	3	10.54	4.96	0
35	35	3	5	56.22	8.6	0.96	13.74	3.9	10.34	1.77	0
35	35	3	6	41.84	26.97	4.61	23.06	0.8	0.72	0	0
36	36	2	1	72.39	0	0.69	3.26	15.81	0.69	3.98	1.73
36	36	2	2	74.72	1.2	0.12	1.57	15.95	0.82	1.34	0.6
36	36	2	3	18.7	0.4	0	1.58	8.38	1.2	0.49	0
36	36	2	4	28.28	0.41	0	4.63	4.29	0.96	1.99	1.37
36	36	2	5	71.06	0.16	0	3.9	7.73	10.58	2.38	1.62
36	36	2	6	71.47	0.59	0	2.59	6.24	15.79	0.89	1.68
37	37	3	1	34.15	0.82	0	21.37	12.43	29.97	1.27	0
37	37	3	2	32.04	3.33	0	31.76	9.31	23.56	0	0
37	37	3	3	35.98	13.22	0	36.3	9.17	5.33	0	0
37	37	3	4	31.23	18.39	0	4.18	4.62	41.59	0	0
37	37	3	5	54.98	3.79	0	29.94	1.86	9.42	0	0
37	37	3	6	22.84	19.74	0	45.14	4.08	8.2	0	0
38	38	2	1	48	0	0	12.16	15.55	3.2	14.8	5.64
38	38	2	2	69.82	0	0	4.2	13.4	8.51	3.83	0
38	38	2	3	77.6	0.31	0.2	3.55	9.26	5.65	2.73	0
38	38	2	4	91.07	0.22	0	0.08	3.83	4	0.38	0
38	38	2	5	92.24	0	0	0.43	2.38	4.27	0	0
38	38	2	6	97.04	0	0.11	0.28	0.92	0.7	0	0
39	39	2	1	88.81	0	0.18	6.08	2.42	0	0.93	1.39
39	39	2	2	59.75	0	0	20.03	17.03	0.12	0.31	2.58
39	39	2	3	66.77	0	0	12.49	11.09	2.98	4.3	1.82
39	39	2	4	82.49	0	0	4.31	3.84	7.77	0	0
39	39	2	5	80.96	0	0	2.19	5.45	8.86	0	0
39	39	2	6	84.47	0	0	3.53	2.87	6.69	0	0
40	40	3	1	30.09	0.93	0	59.41	0.32	0	7.61	1.64
40	40	3	2	0.41	0	0	92.12	1.15	0	6.32	0
40	40	3	3	18.32	2.37	0	74.95	1.05	0	3.32	0
40	40	3	4	16.73	5.16	0	72.76	1.81	0	2.7	0.84
40	40	3	5	1.51	10.84	0	84.01	0.15	0	3.49	0
40	40	3	6	0.18	9.15	0	83.75	3.92	0	2.99	0
41	41	3	1	21.39	0.09	0	66.86	4.05	0	3.14	4.38
41	41	3	2	66.3	1.15	0	27.41	2.97	0	0	1.92
41	41	3	3	81.27	0	0.24	6.25	5.64	3.38	0.4	2.09
41	41	3	4	78.67	1.82	0.49	8.35	4.28	2.95	2.54	0
41	41	3	5	86.19	0	0	4.47	1.73	4.49	2.13	0
41	41	3	6	95.77	0	0	0.94	1.05	0.87	0.83	0
42	42	2	1	71.96	0.47	0	20.94	1.8	0	4.25	0.34
42	42	2	2	92.8	0	0	6.46	0.74	0	0	0
42	42	2	3	49.34	0	0	16.74	2.81	0	0.9	0.75
42	42	2	4	25.44	2.13	0.08	5.32	5.89	0	5.74	0
42	42	2	5	83.51	0	0.05	1.84	9.76	4.13	0.52	0
42	42	2	6	11.41	0	0	0.18	0.97	1.05	0.3	0
43	43	3	1	10.89	0	0	81.11	1.65	0	0	6.34
43	43	3	2	29.44	0	0	67.04	0.7	0.41	0	2.42
43	43	3	3	17.6	0.21	0	79.73	0.98	0	0.5	0.98
43	43	3	4	14.22	0.37	0	78.75	4.32	0	1.07	1.28
43	43	3	5	43.3	0	0	51.7	4.55	0.28	0	0.18
43	43	3	6	24.08	0	0.08	75.67	0	0	0	0
44	44	3	1	4.91	0	0	87.35	7.74	0	0	0
44	44	3	2	49.36	2.69	0	35.84	7.34	0	0	4.61
44	44	3	3	70.85	0	0.38	17.24	8.54	0	0	2.56
44	44	3	4	56.74	0	0	14.34	27.42	0	0	1.28
44	44	3	5	77.46	0	0	5.06	7.42	0	0	9.94
44	44	3	6	67.49	0	0	3.57	3.54	0	0	24.56
45	45	3	1	12.62	2.02	0	76.95	1.19	0	3.02	4.2
45	45	3	2	38.63	0.16	0	40.3	11.16	0	3.85	5.9
45	45	3	3	35.79	4.18	0.57	41.95	8.51	4.54	2.69	1.76
45	45	3	4	48.93	0	0	38.96	6.6	1.78	0.81	2.91
45	45	3	5	59.38	0.37	0.31	17.96	11.54	1.17	4.9	4.37
45	45	3	6	66.03	1.11	0.34	13.76	7.04	4.46	2.82	4.31
46	46	2	1	15.42	0	0.1	41.05	31.35	2.9	8.41	0.77
46	46	2	2	23.6	6.14	0	58.83	10.18	0.26	0.62	0.37
46	46	2	3	76.21	1.2	0.08	10.42	9.07	0	2.22	0.79
46	46	2	4	59.16	0.73	0.07	17.06	11.39	3.66	6.36	1.38
46	46	2	5	59.46	3.4	0	12.59	11.91	4.14	6.48	1.81
46	46	2	6	37.56	0	0.11	22	10.96	14.77	14.4	0
47	47	2	1	56.8	0.26	0.08	17.88	18.4	1.47	0	4.48
47	47	2	2	59.21	0.61	0.16	15.79	16.99	3.72	0.22	2.71
47	47	2	3	76.46	0.21	0.72	5.48	11.2	1.92	0.69	2.26
47	47	2	4	70.17	0.08	0.25	17.15	8.77	0.87	0	2.59
47	47	2	5	80.84	0.13	0.45	4.38	5.71	0	0.1	7.06
47	47	2	6	80.9	0.25	0.07	3.41	5.87	0.19	0.73	6.71
48	48	1	1	48.52	0.86	0	13.47	12.45	1.3225	3.475	0
48	48	1	2	82.57	0.35	0	2.53	4.265	1.1325	0.565	0
48	48	1	3	76.93	0.49	1.63	8.5	0.76	2.3475	0	0
48	48	1	4	91.03	0	1.56	0.9	0.835	0.57	0.185	0
48	48	1	5	87.48	0	3	0.62	1.395	0.46	0.695	0
48	48	1	6	68.74	0	2.42	12.21	0.765	3.4075	0	0
49	49	1	1	19.02	0.84	0	5.09	5.49	15.385	1.255	0
49	49	1	2	79.07	0.84	0.49	2.82	2.495	2.5875	0.41	0
49	49	1	3	73.03	0.33	0.55	4.56	2.785	2.8025	2.38	0
49	49	1	4	49.21	1.28	0	2.53	5.4	3.9	0	0
49	49	1	5	8.33	0	0	1.61	0.415	2.6275	0.87	0
49	49	1	6	67.29	2.82	0	2.56	2.215	4.745	1.955	0
50	50	1	1	2.89	0	0	0	0	0	0	0
50	50	1	2	36.69	7.23	0.09	5.33	1.015	8.925	0	0
50	50	1	3	54.94	0	0.09	1.72	2.03	9.795	0	0
50	50	1	4	73.86	0.13	0	0.75	0	6.3125	0	0
50	50	1	5	69.03	0.64	0.05	0.51	0	7.4425	0	0
50	50	1	6	68.68	0	0.19	0.75	0	7.2025	0	0
51	51	1	1	51.78	4.57	0	3.95	4.79	6.52	0.52	0
51	51	1	2	66.44	0	0	0.93	0.815	7.2775	0	0
51	51	1	3	79.52	0	0.24	0.35	0	4.7775	0	0
51	51	1	4	63.67	0.15	0.73	0.64	0.525	7.775	0	0
51	51	1	5	70.4	0.97	0.91	2.21	0.23	5.8225	0	0
51	51	1	6	65.25	18.85	1.22	0.22	0.31	3.0775	0	0
52	52	1	1	3.5	0	0	56.3	2.215	8.9425	0	0
52	52	1	2	54.61	8.55	0	17.8	0	4.76	0	0
52	52	1	3	2.39	3.92	0	73.15	1.325	4.4725	0	0
52	52	1	4	14.58	0	1.15	61.56	0.265	5.5475	0	0
52	52	1	5	0	0	0	9.41	0.525	22.1525	0.465	0
52	52	1	6	0.68	0	0	97.1	0	0.555	0	0
53	53	1	1	48.72	0	0	28.05	8.425	0.1225	2.95	0
53	53	1	2	9.99	0	0	57.75	15.515	0	0.615	0
53	53	1	3	35.88	0	0	36.18	12.915	0.2025	0.565	0.16
53	53	1	4	68.59	0.48	0	14.01	8.46	0	0	0
53	53	1	5	72.23	0	0.11	5.98	9.86	0.1425	0.695	0
53	53	1	6	71.83	0.16	0	7.72	4.725	0.9275	3.285	0
54	54	1	1	42.06	0.82	1.47	4.63	2.545	9.845	3.28	0
54	54	1	2	67.93	3.63	0.15	12.03	2.365	2.8875	0	0
54	54	1	3	68.75	0	1.79	22.33	1.115	1.2225	0	0
54	54	1	4	34.05	11.3	0	11.98	0.605	10.365	0	0
54	54	1	5	1.52	0	2	26.36	1.365	16.7575	0.185	0
54	54	1	6	1.04	0	0	40.24	0.31	13.2925	2.465	0
55	55	1	1	48.56	0	0	22.49	11.13	1.355	0.635	0
55	55	1	2	56.94	0	0	8.13	7.025	1.61	2.485	0
55	55	1	3	7.69	0	0	27.32	0	0.2125	1.94	0
55	55	1	4	45.64	1.51	0	17.25	13.35	0.3425	0.81	5.68
55	55	1	5	60.37	0	0.16	8.77	3.89	2.35	1.06	11.32
55	55	1	6	57.1	0	0	0.67	1.215	9.255	1.085	0
56	56	1	1	15.72	0	0	74.62	2.04	0.16	0	0
56	56	1	2	31.27	0	0	47.89	8.855	0.04	1.11	0.58
56	56	1	3	61.65	0	0	21.87	4.755	1.045	1.24	0
56	56	1	4	7.21	0	0	73.68	7.175	0.285	1.805	0
56	56	1	5	61.39	5.09	0	15.44	6.145	1.2475	0	0
56	56	1	6	53.81	0	0.43	5.69	0.94	8.8575	0	0
57	57	1	1	40.35	1.16	0.45	56.17	0.16	0	0	0.43
57	57	1	2	0	8.31	0	91.69	0	0	0	0
57	57	1	3	4.22	6.97	0	88.81	0	0	0	0
57	57	1	4	3.67	69.78	0	26.54	0	0	0	0
57	57	1	5	23.51	4.23	0.57	50.83	10.42	0	0	0
57	57	1	6	16.64	15.97	0	42.13	9.59	0	0.145	5.79
58	58	1	1	3.91	5.69	0	83.32	3.175	0.18	0	0
58	58	1	2	27.23	2.46	0	50.03	10.14	0	0	0
58	58	1	3	12.78	0	0	11.99	0.22	0.0875	1.075	0
58	58	1	4	26.1	2.83	0	37.71	3.755	0	0.26	0
58	58	1	5	54.62	2.22	0	22.2	7.755	0	2.395	0
58	58	1	6	7.74	1.87	0	11.43	1.785	0	1.34	0
59	59	1	1	31.94	0.41	0.23	62.3	2.185	0	0.28	0
59	59	1	2	76.45	4.38	0	12.91	2.16	0.1325	0.67	0
59	59	1	3	60.47	0.32	0.29	10.96	1.835	5.9275	0.105	0
59	59	1	4	55.5	0	0	8.94	0.75	8.285	0	0
59	59	1	5	58.33	0	0	5.97	0.325	8.2025	0	0
59	59	1	6	71.85	0	0	4.19	0.47	5.4925	0	0
60	60	1	1	37.46	1.4	0	8.44	2.43	10.9775	1.585	0
60	60	1	2	85.68	0	0	0.18	0.93	2.6525	0.08	0
60	60	1	3	80.64	0	0.18	1.13	0.44	3.645	0.32	0
60	60	1	4	86.16	0	0	2.83	0.075	2.2075	0	0
60	60	1	5	85.26	0	0.3	3.44	0.14	2.41	0	0
60	60	1	6	91.21	0	0	1.18	0.375	1.045	0	0
61	61	1	1	27.87	2.44	0	38.76	5.155	4.8725	0.515	0
61	61	1	2	59.45	0.16	0.08	29.91	1.16	1.385	0.28	0
61	61	1	3	75.85	0	1.04	3.22	0.685	2.57	0	0
61	61	1	4	89.8	0	1.88	0.76	1.145	0.5375	0	0
61	61	1	5	85.07	0	0.84	1.63	0.73	2.2125	0	0
61	61	1	6	92.95	0	0.14	0	0.4	0.3775	0	0
62	62	1	1	15.25	0.55	0.12	6.09	4.485	1.35	2.975	0
62	62	1	2	20.3	1.25	0	12.03	2.12	0.76	0	0
62	62	1	3	68.67	0	0	3.86	3.555	4.92	0.225	0
62	62	1	4	84.11	0	0.2	3.59	2.065	1.3375	0	0
62	62	1	5	80.3	0	0.84	6.65	1.18	1.4475	0	0
62	62	1	6	91.93	0	0.34	2.54	0.415	0.5025	0	0
63	63	1	1	17.61	1.99	0	53.33	6.555	0.865	5.25	0
63	63	1	2	38.76	1.5	0	39.12	3.12	0.3225	4.355	4.38
63	63	1	3	85.05	1.08	0	4.51	1.91	1.385	0	0
63	63	1	4	64.51	0.63	0	8.61	5.495	3.8125	0	0
63	63	1	5	56.97	15.38	0	8.95	2.93	3.2075	0	0
63	63	1	6	2.65	1.47	0	92.64	0.1	0.33	0.86	0
64	64	1	1	50.53	0.1	0	8.42	1.475	3.4675	0	0
64	64	1	2	91.55	0.71	0	1.77	1.365	0.455	0	0
64	64	1	3	94.57	1.62	0	0.49	0.76	0.1675	0	0
64	64	1	4	91.67	0	0	0.24	0.925	0.7125	0	0
64	64	1	5	91.84	0	0.23	0.37	0.155	0	0	0
64	64	1	6	92.97	0	3.33	0	0	0	0	0
65	65	1	1	51.84	1.22	0.09	23.93	8.545	0.165	2.155	0.85
65	65	1	2	65.31	0.3	0.18	10.11	10.285	0	0.885	1.78
65	65	1	3	88.84	0	0.26	2.51	2.91	0	0.205	0.49
65	65	1	4	92.63	0	0.59	4.23	0.655	0	0	0
65	65	1	5	81.33	0	0.33	4.25	5.82	0	0.17	0.69
65	65	1	6	74.86	0	0.42	8.15	7.08	0	0	1.43
66	66	1	1	63.39	0	0	17.7	8.065	0	0	2.78
66	66	1	2	79.01	0	0	12.86	3.435	0	0	0.92
66	66	1	3	71.33	0.27	0	9.66	7.655	0	0	3.42
66	66	1	4	77.32	1.37	0	8.96	2.395	0	1.425	4.71
66	66	1	5	92.1	0	0	3.43	1.945	0	0	0.42
66	66	1	6	88.66	0	0	7.3	1.96	0	0	0.11
67	67	1	1	82.08	0	1.25	7	2.95	0.1625	0.385	0
67	67	1	2	82.52	1.02	0.75	4.09	3.115	0.665	0.55	0
67	67	1	3	83.66	0	0.37	2.06	5.53	0.475	0	0
67	67	1	4	86	0	0.59	2.5	2.5	0.605	0	0
67	67	1	5	88.46	0	0	0.64	3.07	0.1925	0	0
67	67	1	6	91.75	0	0.82	0.8	1.44	0	0	0

## Sheet: mean bout freq receiver
Beenumber	Treatment (1=nothing, 2=sucrose, 3=5% etoh, 4=10% etoh)	Interval	walking	stopped	upsidedown	grooming	antennation	proboscis	trophallaxis	mandibles
1	2	1	13	4	0	10	6	9	8	2
1	2	2	21	1	1	17	9	0	9	4
1	2	3	23	0	0	10	9	2	6	1
1	2	4	23	1	0	12	12	8	3	3
1	2	5	25	0	0	6	11	14	5	0
1	2	6	18	1	0	7	6	24	0	0
2	2	1	4	1	0	8	8	5	5	2
2	2	2	0	4	0	11	7	0	5	4
2	2	3	6	2	0	14	7	1	6	3
2	2	4	14	0	0	16	9	0	5	3
2	2	5	13	0	0	10	7	0	3	0
2	2	6	19	0	0	10	5	2	1	0
3	2	1	6	3	4	2	3	0	0	0
3	2	2	0	3	0	4	0	0	0	0
3	2	3	1	4	0	3	0	0	0	0
3	2	4	0	4	0	5	0	1	0	0
3	2	5	10	2	5	8	3	0	0	1
3	2	6	12	2	1	1	1	0	1	0
4	2	1	29	3	1	12	3	4	2	0
4	2	2	14	0	0	22	20	8	16	0
4	2	3	0	0	0	6	7	1	0	0
4	2	4	0	1	0	8	8	1	0	0
4	2	5	0	4	0	26	26	2	22	0
4	2	6	1	1	0	18	17	4	13	0
5	1	1	7	1	0	10	8	3	2	0
5	1	2	2	0	0	13	10	0	0	0
5	1	3	1	1	0	7	4	0	3	1
5	1	4	6	4	0	10	13	0	6	4
5	1	5	12	2	0	12	13	6	5	2
5	1	6	19	2	0	8	14	5	2	4
6	2	1	6	3	0	11	11	5	8	0
6	2	2	2	1	0	6	3	0	1	0
6	2	3	1	0	0	5	3	0	0	0
6	2	4	9	0	0	8	9	2	1	0
6	2	5	16	0	0	14	11	0	0	0
6	2	6	11	2	0	8	10	1	0	0
7	1	1	11	1	1	8	13	2	4	0
7	1	2	19	4	1	7	10	0	0	0
7	1	3	18	1	1	7	11	6	2	0
7	1	4	29	3	1	14	16	11	4	0
7	1	5	16	9	1	6	4	2	2	0
7	1	6	9	10	0	4	1	0	0	0
8	1	1	5	0	0	11	11	0	2	0
8	1	2	0	7	0	11	10	0	2	0
8	1	3	2	14	0	17	4	0	0	0
8	1	4	16	17	0	19	9	0	0	0
8	1	5	11	11	0	15	13	3	1	0
8	1	6	11	0	0	4	4	2	3	0
9	2	1	11	1	2	1	1	0	0	0
9	2	2	21	1	2	0	1	1	0	0
9	2	3	27	2	5	3	7	1	2	0
9	2	4	27	2	23	3	2	3	2	0
9	2	5	3	0	5	1	3	1	1	0
9	2	6	2	0	3	0	0	1	0	0
10	1	1	16	1	0	13	11	5	11	0
10	1	2	28	0	2	8	13	4	6	0
10	1	3	12	0	0	6	5	1	4	0
10	1	4	25	0	1	7	7	7	8	0
10	1	5	21	0	1	10	6	10	7	0
10	1	6	24	0	0	5	10	6	4	0
11	1	1	4	0	0	11	9	1	2	0
11	1	2	2	0	0	4	4	1	0	0
11	1	3	13	0	0	13	11	0	0	3
11	1	4	8	0	0	4	0	0	0	0
11	1	5	7	0	0	6	7	4	0	0
11	1	6	8	0	1	0	1	6	2	0
12	1	1	8	0	0	9	5	0	0	0
12	1	2	15	0	2	14	23	1	1	0
12	1	3	14	0	1	2	8	1	0	0
12	1	4	7	0	0	4	11	4	2	0
12	1	5	15	1	0	4	7	5	0	0
12	1	6	13	0	0	5	18	15	11	0
13	2	1	13	0	1	9	12	20	1	0
13	2	2	18	0	0	5	13	17	1	0
13	2	3	21	0	0	14	13	19	0	0
13	2	4	19	0	0	3	8	8	0	0
13	2	5	16	0	1	6	6	13	0	0
13	2	6	29	0	0	2	8	9	0	0
14	1	1	5	0	0	18	12	1	0	8
14	1	2	15	0	0	4	21	1	0	4
14	1	3	14	1	0	7	14	15	6	0
14	1	4	22	0	0	7	26	17	17	0
14	1	5	22	1	2	14	18	13	9	0
14	1	6	22	0	0	9	16	9	11	0
15	1	1	11	0	0	31	23	8	18	0
15	1	2	15	0	0	10	14	2	0	0
15	1	3	23	1	0	19	20	0	1	0
15	1	4	24	0	0	16	25	2	2	0
15	1	5	26	0	0	11	22	3	4	0
15	1	6	20	0	0	4	16	3	0	0
16	2	1	2	0	0	7	2	0	3	0
16	2	2	6	1	0	9	7	0	0	0
16	2	3	11	3	1	6	9	0	0	0
16	2	4	8	0	0	7	9	2	0	0
16	2	5	5	16	0	16	6	2	3	0
16	2	6	19	0	0	15	9	0	5	6
17	1	1	14	0	1	9	12	6	1	0
17	1	2	16	2	1	8	13	0	4	0
17	1	3	19	4	0	8	13	0	4	0
17	1	4	12	4	1	4	6	0	5	0
17	1	5	18	3	0	4	12	0	3	0
17	1	6	16	3	1	6	10	1	0	0
18	2	1	1	0	0	2	0	0	0	0
18	2	2	0	2	0	3	0	0	0	0
18	2	3	0	0	0	1	0	0	0	0
18	2	4	0	0	0	1	0	0	0	0
18	2	5	4	5	0	5	0	0	0	0
18	2	6	11	1	0	10	9	5	1	0
19	1	1	9	1	0	9	15	2	1	0
19	1	2	9	0	0	9	14	4	4	0
19	1	3	9	0	0	1	11	5	3	0
19	1	4	9	0	0	2	11	6	3	0
19	1	5	20	2	0	5	15	7	2	0
19	1	6	19	0	0	2	8	8	0	0
20	2	1	6	1	0	9	12	11	1	0
20	2	2	2	0	0	6	3	1	0	0
20	2	3	5	1	0	10	3	2	0	0
20	2	4	20	1	0	26	20	21	3	0
20	2	5	16	1	0	10	12	4	3	0
20	2	6	23	2	0	11	10	3	0	0
21	2	1	13	0	0	22	25	8	5	0
21	2	2	22	0	0	18	15	7	3	2
21	2	3	19	0	0	18	9	1	11	6
21	2	4	34	0	1	31	22	16	6	5
21	2	5	27	0	0	13	9	18	4	2
21	2	6	30	0	1	34	23	43	4	4
22	1	1	25	1	3	3	6	2	2	0
22	1	2	16	1	0	6	5	2	2	0
22	1	3	30	1	1	8	13	14	13	0
22	1	4	24	0	0	7	17	8	12	0
22	1	5	27	3	1	5	11	11	2	0
22	1	6	31	5	1	6	11	11	1	0

## Sheet: mean bout duration receiver
Beenumber	Treatment (1=nothing, 2=sucrose, 3=5% etoh, 4=10% etoh)	interval	walking	stopped	upsidedown	grooming	antennation	proboscis	trophallaxis	mandibles
5	1	1	11.25	4.04	0	16.12	5.15	0.6	3.28	0
5	1	2	1.58	0	0	19.35	2.27	0	0	0
5	1	3	0.86	1.37	0	40.36	1.22	0	1.5	1.22
5	1	4	1.34	1.26	0	25.1	1.65	0	0.7	1.78
5	1	5	10.84	1.06	0	7.5	2.67	1.09	7.42	2.65
5	1	6	9.79	3.13	0	8.78	1.55	0.21	0.49	2.3
7	1	1	12.68	2.61	0.72	8.87	5.39	0.73	2.26	0
7	1	2	12.56	4.57	0.25	1.06	1.78	0	0	0
7	1	3	14.21	3.8	0.48	0.93	1.66	1.28	1.49	0
7	1	4	7.19	1.63	0.34	2.87	1.29	1.46	0.85	0
7	1	5	15.68	2.28	0.73	2.83	0.42	0.57	1.24	0
7	1	6	24.63	5.99	0	3.58	0.6	0	0	0
8	1	1	12.09	0	0	17.44	4.16	0	1.14	0
8	1	2	0	12.4	0	16.6	2.36	0	1.15	0
8	1	3	1.48	7.84	0	10.67	1.67	0	0	0
8	1	4	6.95	4.92	0	4.55	1.78	0	0	0
8	1	5	9.72	4.57	0	7.77	1.53	0.43	0.36	0
8	1	6	26.19	0	0	0.75	0.34	0.52	0.39	0
10	1	1	12.56	2.15	0	5.33	0.76	0.26	0.59	0
10	1	2	9.12	0	0.36	2.33	0.43	0.39	0.62	0
10	1	3	17.8	0	0	1.62	0.49	0.08	0.78	0
10	1	4	10.84	0	0.18	0.75	0.42	0.18	0.55	0
10	1	5	12.67	0	0.42	0.77	0.79	0.98	0.55	0
10	1	6	11.58	0	0	0.43	0.4	0.37	0.65	0
11	1	1	11.18	0	0	18.52	4.57	0.31	1.55	0
11	1	2	4.58	0	0	66.02	6.23	0.47	0	0
11	1	3	6.61	0	0	7.72	9.6	0	0	1.75
11	1	4	33.71	0	0	7.03	0	0	0	0
11	1	5	21.63	0	0	11.28	3.38	2.1	0	0
11	1	6	26.36	0	0.8	0	1.47	10.39	0.8	0
12	1	1	21.22	0	0	11.94	7.73	0	0	0
12	1	2	8.02	0	0.37	9.19	1.86	0.15	2.37	0
12	1	3	20.32	0	0.35	0.98	1.09	0.35	0	0
12	1	4	34.81	0	0	7.85	1.71	0.47	0.65	0
12	1	5	18.21	2.81	0	0.93	1.9	1.16	0	0
12	1	6	15.44	0	0	2.67	2.67	0.92	1.6	0
14	1	1	1.45	0	0	10.52	2.3	0.57	0	7.17
14	1	2	5.94	0	0	4.44	6.14	0.55	0	8.6
14	1	3	14.16	1.52	0	0.85	3.29	1.1	0.88	0
14	1	4	10.24	0	0	0.73	1.13	1.01	0.53	0
14	1	5	10.34	1.36	0.33	0.86	1.73	1.23	0.83	0
14	1	6	11.2	0	0	1.59	0.79	0.42	0.74	0
15	1	1	2.61	0	0	2.83	3.79	1.4	1.07	0
15	1	2	15.09	0	0	2.78	2.79	0.36	0	0
15	1	3	8.22	1.29	0	3.45	1.94	0	1.2	0
15	1	4	8.45	0	0	3.23	1.58	0.3	0.61	0
15	1	5	9.29	0	0	1.25	1.58	0.84	0.71	0
15	1	6	13.58	0	0	0.71	1.14	0.53	0	0
17	1	1	13.88	0	1.17	2.42	4.64	0.73	7.44	0
17	1	2	13.83	2.38	0.45	2.28	1.93	0	2.78	0
17	1	3	11.63	3.17	0	1.9	1.98	0	1.71	0
17	1	4	20.02	3.47	1.7	2.46	2.05	0	0.92	0
17	1	5	14.82	0.5	0	1.11	1.24	0	0.85	0
17	1	6	15.16	6.28	0.5	3.54	0.78	0.11	0	0
19	1	1	12.27	0.49	0	5.42	7.36	0.72	11.58	0
19	1	2	12.07	0	0	15.41	1.93	0.97	0.66	0
19	1	3	28.33	0	0	1	0.88	1.57	1.38	0
19	1	4	28.27	0	0	2.85	2.23	0.8	0.51	0
19	1	5	10.79	4.83	0	1.11	1.83	1.38	0.77	0
19	1	6	13.88	0	0	1.45	0.84	1.68	0	0
1	2	1	9.05	0.88	0	12.87	0.8	0.59	3.54	0.41
1	2	2	11.1	0.5	0.16	2.42	0.56	0	0.77	0.33
1	2	3	11.68	0	0	1.38	1.1	0.2	0.58	0.22
1	2	4	7.61	0.79	0	7.19	0.58	1.15	1.32	1.43
1	2	5	10.34	0	0	2	0.69	0.9	1.3	0
1	2	6	13.4	3.43	0	1.39	0.87	1.28	0	0
2	2	1	2.76	2.48	0	23.27	1.39	2.77	6.96	1.44
2	2	2	0	1.26	0	24.65	1.65	0	1.35	0.95
2	2	3	2.18	0.85	0	18.71	1.39	0.67	0.83	0.53
2	2	4	6.81	0	0	11.35	1.47	0	0.81	0.42
2	2	5	15.35	0	0	8.41	1.51	0	0.57	0
2	2	6	13.88	0	0	2	1.92	0.62	0.25	0
3	2	1	10.06	2.22	0.62	110.27	4.06	0	0	0
3	2	2	0	17.56	0	61.65	0	0	0	0
3	2	3	1.48	67.05	0	10.1	0	0	0	0
3	2	4	0	23.77	0	39.89	0	1.36	0	0
3	2	5	16.38	4.81	0.54	14.45	0.61	0	0	1.21
3	2	6	23.82	1.18	1.21	0.88	1.48	0	0.63	0
4	2	1	7.69	1.35	0.48	2.4	1.25	1.17	1.69	0
4	2	2	6.72	0	0	4.29	3.4	1.07	0.91	0
4	2	3	0	0	0	43.79	3.86	0.24	0	0
4	2	4	0	4.2	0	26.06	7.68	1.01	0	0
4	2	5	0	1.1	0	6.62	6.03	0.31	0.91	0
4	2	6	1.17	0.5	0	10.03	7.87	0.6	0.74	0
6	2	1	8.77	1.95	0	16.11	3.13	2.14	1.59	0
6	2	2	1.12	0.59	0	47.07	2.26	0	0.63	0
6	2	3	0.94	0	0	58.1	1.43	0	0	0
6	2	4	6.63	0	0	27.23	2.25	0.25	0.43	0
6	2	5	6.11	0	0	8.37	8.34	0	0	0
6	2	6	8.59	1.16	0	21.92	2.46	0.18	0	0
9	2	1	26.38	0.72	0.53	2.37	0.59	0	0	0
9	2	2	13.38	2.68	1	0	0.22	0.17	0	0
9	2	3	9.8	2	1.99	1.28	0.91	0.09	0.59	0
9	2	4	5.57	1.41	5.63	2.09	0.62	0.39	0.53	0
9	2	5	10.98	0	51.82	0.25	0.64	0.43	1.08	0
9	2	6	20.65	0	85.5	0	0	0.55	0	0
13	2	1	9.95	0	0.5	3.7	5.14	4.03	1.52	0
13	2	2	11.36	0	0	1.08	2.78	2.97	2.13	0
13	2	3	9.6	0	0	2.07	1.26	2.98	0	0
13	2	4	12.84	0	0	0.65	0.57	2.23	0	0
13	2	5	15.75	0	0.39	0.65	0.39	1.57	0	0
13	2	6	8.91	0	0	0.45	0.97	1.47	0	0
16	2	1	4.52	0	0	40.21	1.54	0	1.07	0
16	2	2	18.37	1.59	0	16.33	4.24	0	0	0
16	2	3	13.04	0.82	0.28	20.56	3.22	0	0	0
16	2	4	18.27	0	0	19.55	1.47	0.29	0	0
16	2	5	1.74	10.69	0	5.63	2.91	0.62	1.55	0
16	2	6	12.04	0	0	2.47	1.58	0	0.33	2.42
18	2	1	7.48	0	0	146.26	0	0	0	0
18	2	2	0	2.48	0	98.35	0	0	0	0
18	2	3	0	0	0	300	0	0	0	0
18	2	4	0	0	0	300	0	0	0	0
18	2	5	8.57	16.38	0	36.76	0	0	0	0
18	2	6	10.89	2.08	0	7.21	5.91	1.45	10.34	0
20	2	1	3.73	0.5	0	20.68	2.91	6.44	3.51	0
20	2	2	3.39	0	0	45.62	3.05	0.31	0	0
20	2	3	7.3	1.33	0	25.39	0.85	0.4	0	0
20	2	4	6.31	2.03	0	3.89	1.45	1.57	2.56	0
20	2	5	13.38	1.17	0	5.72	1.07	0.31	1.76	0
20	2	6	11.88	4.12	0	0.64	0.72	0.72	0	0
21	2	1	5.63	0	0	7.25	1.81	1.22	0.86	0
21	2	2	10.2	0	0	2.41	1.25	0.53	0.5	0.84
21	2	3	8.15	0	0	6.2	0.77	0.3	0.96	0.63
21	2	4	5.33	0	0.36	2.16	0.75	0.58	0.63	0.95
21	2	5	8.39	0	0	2.02	0.7	1.23	0.9	2.17
21	2	6	4.34	0	0.82	1.63	1.15	1.72	0.49	1.06
